# Supplementary material for: Are shared decision making studies well enough described to be replicated? Secondary analysis of a Cochrane systematic review
Source: PLoS One. 2022 Mar 16;17(3):e0265401. doi: 10.1371/journal.pone.0265401 (PMC8926249; doi:10.1371/journal.pone.0265401)
Supplement: S1 File — (XLSX) [file pone.0265401.s004.xlsx]

## Sheet: Complet
Extracteurs	Num	Auteurs	Title	Ans	Objectif	Groups	Group_spec	Brief_name_item_1	Item1	Item2	Material_1_item_3_1	URL_1_item_3_2	Item3_1	Procedures_1_item_4	Item4_1	Who_provided_1_item_5	Formation_exp_1_item_5	Item5_1	How_1_item_6	Item6_1	Where_1_item_7	Item7_1	When_1_item_8	How_much_1_item_8	duration_1_item_8	Item8_1	tailoring_1	Item9_1	modification_1	Item10_1	Fidelity_How_and_whom	Item11_1	Fidelity_Extent to which the intervention was delivered as planned	Item12_1	Tidier_16_1	Incitative_1_non	Material	URL	Item3_2	Procedures	Item4_2	Who_provided	Formation_exp	Item5_2	How	Item6_2	Where	Item7_2	When
A+L+T	2	Bieber	Long-term effects of a shared decision-making intervention on physician-patient interaction and outcome in fibromyalgia. A qualitative and quantitative 1 year follow-up of a randomized controlled trial	2006	In this paper we look at the long-term effects of SDM on physician– patient interaction, the decision-making process, coping behavior, and health related outcome variables.	3	BOTH	3	R	R	R	NR	IR	R	R	NR	NR	NR	NR	NR	IR	IR	NR	NR	R	IR	NR	NR	NR	NR	IR	IR	IR	IR	6	NR	R	NR	IR	R	R	IR	R	IR	R	R	R	R	R
A+L+T	4	Cooper	A randomized trial to improve patient-centered care and hypertension control in underserved primary care patients	2011	To compare the effectiveness of patientcentered interventions targeting patients and physicians with the effectiveness of minimal interventions for underserved groups.	3	BOTH	3	R	R	R	NR	IR	R	R	NR	NR	NR	NR	NR	IR	IR	NR	R	NR	IR	R	R	NR	NR	NR	NR	NR	NR	6	R	R	NR	IR	R	R	R	R	R	IR	IR	IR	IR	R
A+L+T	13	Haskard	Physician and patient communication training in primary care: effects on participation and satisfaction	2008	To assess the effects of a communication skills training program for physicians and patients.	3	BOTH	3	R	R	NR	NR	NR	R	R	NR	NR	NR	R	R	IR	IR	R	R	R	R	NR	NR	NR	NR	NR	NR	IR	IR	7	R	R	NR	IR	R	R	NR	NR	NR	NR	NR	R	R	R
A+L+T	14	Hess	The chest pain choice decision aid: a randomized trial	2012	Based on the findings reported by Kline and colleagues2,3 and previous data regarding the effect of decision aids, we designed a decision aid for use during the clinical encounter and tested its impact in low-risk patients with chest pain. We hypothesized that use of a decision aid to facilitate a patientcentered discussion would increase patient knowledge, increase engagement in decision making,…	3	BOTH	2	R	R	R	NR	IR	R	R	R	NR	IR	NR	NR	IR	IR	R	R	R	R	NR	NR	NR	NR	NR	NR	IR	IR	8	NR	R	NR	IR	R	R	R	R	R	R	R	R	R	NR
A+T	21	Leighl	Supporting treatment decision making in advanced cancer: A randomized trial of a decision aid for patients with advanced colorectal cancer considering chemotherapy	2011	In this study, we evaluated the impact of this DA on patients with advanced colorectal cancer who were considering first-line systemic therapy by using a randomized trial design	3	BOTH	3	R	R	NR	NR	NR	IR	IR	NR	NR	NR	NR	NR	NR	NR	NR	NR	NR	NR	NR	NR	NR	NR	NR	NR	NR	NR	1	NR	R	NR	IR	R	R	R	R	R	R	R	R	R	NR
A+T	22	Loh	The effects of a shared decision-making intervention in primary care of depression: a cluster-randomized controlled trial	2007	The aim of this study was to assess, if patient participation in decision-making via a shared decision-making intervention leads to improved treatment adherence, satisfaction, and clinical outcome without increasing consultation time.	3	BOTH	3	R	R	R	NR	IR	R	R	NR	NR	NR	NR	NR	IR	IR	NR	R	R	IR	NR	NR	NR	NR	NR	NR	IR	IR	5	NR	R	R	R	R	R	R	R	R	R	R	R	R	R
A+T	24	Mullan	The diabetes mellitus medication choice decision aid: a randomized trial	2009	To evaluate the efficacy of this tool in the care of patients with type 2 diabetes mellitus, we conducted a cluster randomized pilot trial in primary care. Specifically, we sought (1) to determine the ability of the decision aid to promote patient involvement in choosing antihyperglycemic agents and (2) to evaluate the effects of this strategy on medication adherence and patient outcomes compared…	3	BOTH	2	R	R	R	R	R	R	R	R	NR	IR	NR	NR	IR	IR	R	R	R	R	NR	NR	NR	NR	IR	IR	IR	IR	9	NR	R	R	R	R	R	R	R	R	R	R	R	R	R
A+T	27	Myers	Mediated decision support in prostate cancer screening: a randomized controlled trial of decision counselling	2011	This randomized trial was conducted to assess the impact of a mediated decision support intervention on primary care patient prostate cancer screening knowledge, decisional conflict, informed decision making (IDM), and screening.	3	BOTH	3	R	R	NR	NR	NR	R	R	R	NR	IR	R	R	IR	IR	NR	R	NR	IR	NR	NR	NR	NR	NR	NR	IR	IR	6	NR	R	NR	IR	R	R	R	R	R	R	R	R	R	R
A+T	31	Roter	The impact of patient and physician computer mediated communication skill training on reported communication and patient satisfaction	2012	The objective was to evaluate parallel patient and physician computer-mediated communication skill training on participants’ report of skill use and patient satisfaction.	3	BOTH	3	R	R	R	NR	IR	R	R	R	R	R	R	R	NR	NR	NR	NR	IR	IR	R	R	NR	NR	NR	NR	NR	NR	6	R	R	NR	IR	R	R	IR	NR	IR	R	R	R	R	R
A+T	39	Wetzels	A consultation leaflet to improve an older patient's involvement in general practice care: a randomized trial	2005	To evaluate the effects of a programme to enhance the involvement of older patients in their consultations in general practice.	3	BOTH	3	R	R	NR	NR	NR	R	R	NR	NR	NR	NR	NR	IR	IR	NR	R	R	IR	NR	NR	NR	NR	NR	NR	NR	NR	4	NR	R	R	R	R	R	R	R	R	R	R	IR	IR	R
T+P	40	Branda	Shared decision making for patients with type 2 diabetes: a randomized trial in primary care	2013	Thus, the objective of this study was to evaluate, in a cluster-randomized practical trial enrolling nonacademic and rural primary care practices and their patients with type 2 diabetes, the impact of patient decision aids vs. usual care on decision making measures, metabolic control and medication adherence.	3	BOTH	2	R	R	R	IR	IR	R	R	R	NR	IR	R	R	IR	IR	NR	R	NR	IR	NR	NR	NR	NR	IR	IR	IR	IR	9	NR	R	R	R	IR	IR	R	NR	IR	R	R	IR	IR	R
T+P	42	Cooper	Comparative Effectiveness of Standard versus Patient-Centered Collaborative Care Interventions for Depression among African Americans in Primary Care Settings: The BRIDGE Study	2013	To compare the effectiveness of standard and patient-centered, culturally tailored collaborative care (CC) interventions for African American patients with major depressive disorder (MDD) over 12 months of follow-up.	3	BOTH	3	R	R	R	NR	IR	R	R	R	NR	IR	R	R	IR	IR	NR	R	IR	IR	R	R	NR	NR	NR	NR	IR	IR	8	R	R	NR	IR	R	R	R	R	R	R	R	NR	NR	R
T+P	43	Feng	Physician Communication Regarding Prostate Cancer Screening: Analysis of Unannounced Standardized Patient Visits	2013	The present study aimed to explore physician behaviors during an unannounced standardized patient encounter that was part of a randomized controlled trial to educate physicians using a prostate cancer screening, interactive, Web-based module.	3	BOTH	3	R	R	R	R	R	R	R	NR	NR	NR	R	R	IR	IR	NR	R	R	IR	NR	NR	NR	NR	NR	NR	IR	IR	7	NR	R	R	R	IR	IR	NR	NR	NR	R	R	NR	NR	R
T+P	49	LeBlanc	Shared Decision Making for Antidepressants in Primary Care A Cluster Randomized Trial	2015	Estimate the effect of DMC on quality of the decision‐making process and depression outcomes.	3	BOTH	3	R	R	R	NR	IR	R	R	R	NR	IR	R	R	IR	IR	R	R	R	R	NR	NR	NR	NR	IR	IR	IR	IR	9	NR	R	R	R	R	R	R	R	R	R	R	R	R	R
T+P	51	Maindal	Research: Educational and Psychological Issues Effect of a participant-driven health education programme in primary care for people with hyperglycaemia detected by screening: 3-year results from the Ready to Act randomized controlled trial (nested within the ADDITION-Denmark study)	2014	To assess whether a 12-week participant-driven health education programme offered to individuals with screening-detected hyperglycaemia in Danish primary care would lead to improvements in cardiovascular risk factors, health behaviour and patient-reported outcomes after 3 years	3	BOTH	3	R	R	R	NR	IR	R	R	R	NR	IR	IR	IR	IR	IR	NR	IR	R	IR	NR	NR	NR	NR	NR	NR	IR	IR	6	R	NR	NR	NR	R	R	R	R	R	R	R	R	R	NR
T+P	53	Härter	Shared Decision Making and the Use of Decision Aids	2015	This study therefore aimed to evaluate the efficacy of a specific training program on shared decision making for physicians working in oncology.	3	BOTH	3	R	R	R	NR	IR	R	R	NR	NR	NR	NR	NR	IR	IR	NR	R	R	IR	NR	NR	NR	NR	NR	NR	IR	IR	7	NR	R	R	R	R	R	R	R	R	R	R	R	R	R
T+P	54	Mathers	Clinical effectiveness of a patient decision aid to improve decision quality and glycaemic control in people with diabetes making treatment choices: a cluster randomised controlled trial (PANDAs) in general practice	2012	To determine the effectiveness of a patient decision aid (PDA) to improve decision quality and glycaemic control in people with diabetes making treatment choices using a cluster randomised controlled trial (RCT).	3	BOTH	2	R	R	R	NR	IR	R	R	NR	NR	NR	NR	NR	IR	IR	NR	R	R	IR	NR	NR	NR	NR	NR	NR	IR	IR	6	IR	R	NR	IR	R	R	R	R	R	R	R	R	R	R
T+P	56	Rise	The short-term effect on alliance and satisfaction of using patient feedback scales in mental health out-patient treatment. A randomised controlled trial	2012	The main aim was to investigate the effect of using two brief feedback scales in mental health out-patient treatment six weeks after starting treatment, compared to treatment as usual.	3	BOTH	3	R	R	R	NR	IR	R	R	R	R	R	NR	NR	IR	IR	NR	R	R	IR	NR	NR	NR	NR	NR	NR	IR	IR	8	NR	R	NR	IR	R	R	R	R	R	R	R	R	R	R
T+P	57	Sheridan	Shared decision making for prostate cancer screening: the results of a combined analysis of two practice-based randomized controlled trials	2012	The objective of this study is to 1) examine the effects of a prostate cancer screening intervention to promote SDM and 2) determine whether framing prostate information in the context of other clearly beneficial men’s health services affects decisions.	3	BOTH	3	R	R	NR	NR	NR	R	R	NR	NR	NR	R	R	IR	IR	NR	R	R	IR	NR	NR	NR	NR	NR	NR	NR	NR	7	NR	R	NR	IR	R	R	R	R	R	NR	NR	R	R	R
T+P	63	Wilkes	Pairing Physician Education With Patient Activation to Improve Shared Decisions in Prostate Cancer Screening: A Cluster Randomized Controlled Trial	2013	In the current RCT we tested whether educating primary care patients and activating their patients to discuss prostate cancer screening, in comparison with both usual practice and physician education alone, had a synergistic effect on (1) perceived shared decision making, (2) rates of discussions about prostate cancer screening, and (3) final physician recommendations for prostate cancer screenin…	3	BOTH	3	R	R	R	NR	IR	R	R	R	NR	IR	R	R	IR	IR	NR	NR	R	IR	NR	NR	NR	NR	NR	NR	IR	IR	7	R	R	NR	IR	R	R	R	IR	IR	R	R	R	R	R
P+J	69	Coylewright	PCI Choice Decision Aid for Stable Coronary Artery Disease A Randomized Trial	2016	We conducted a randomized trial to assess the impact of the PCI Choice DA compared with usual care when there is a choice between PCI and optimal medical therapy.	3	BOTH	2	R	R	R	NR	IR	R	R	IR	NR	IR	R	R	IR	IR	IR	R	NR	IR	NR	NR	NR	NR	IR	IR	IR	IR	4	NR	R	R	R	R	R	R	R	R	R	R	R	R	R
P+J	72	Epstein	Effect of a Patient-Centered Communication Intervention on Oncologist-Patient Communication, Quality of Life, and Health Care Utilization in Advanced Cancer The VOICE Randomized Clinical Trial	2017	To determine whether a combined intervention involving oncologists, patients with advanced cancer, and caregivers would promote patient-centered communication, and to estimate intervention effects on shared understanding, patient-physician relationships, QOL, and aggressive treatments in the last 30 days of life.	3	BOTH	3	R	R	R	NR	IR	R	R	R	R	R	R	R	IR	IR	NR	R	R		NR	NR	NR	NR	IR	IR	IR	IR	12	R	R	NR	IR	R	R	R	R	R	R	R	IR	IR	R
P+J	73	Fiks	Parent-Reported Outcomes of a Shared Decision-Making Portal in Asthma: A Practice-Based RCT	2015	This study evaluated the feasibility, acceptability, and impact of MyAsthma, an EHR-linked patient portal supporting shared decision-making for pediatric asthma.	3	BOTH	2	R	R	R	NR	IR	IR	IR	R	NR	IR	R	R	IR	IR	NR	NR	NR		NR	NR	NR	NR	NR	NR	IR	IR	5	NR	R	NR	IR	R	R	R	NR	IR	IR	IR	NR	NR	NR
P+V	84	Tai-Seale	Enhancing Shared Decision Making Through Carefully Designed Interventions That Target Patient And Provider Behavior	2016	We then conducted a pilot study to examine its efficacy compared to an existing intervention, Ask Share Know (ASK), which targets mainly patients’ behavior.23 The goals of the pilot were to design a novel intervention, compare it with ASK, and obtain preliminary data to guide the design of a large-scale comparative effectiveness study.	3	BOTH	2	R	R	R	NR	IR	R	R	R	R	R	R	R	IR	IR	IR	R	R		R	R	NR	NR	IR	IR	IR	IR	12	NR	R	IR	IR	R	R	NR	NR	NR	NR	NR	IR	IR	R
P+V	86	Warner	Decision Aid for Cigarette Smokers Scheduled for Elective Surgery	2015	The study goal was to develop and test a decision aid for use by clinicians in discussion options for changing smoking behavior before and after elective surgery.	3	BOTH	3	R	R	R	NR	IR	R	R	R	NR	IR	NR	NR	IR	IR	NR	R	R		NR	NR	NR	NR	IR	IR	IR	IR	7	NR	R	R	R	R	R	R	R	R	R	R	R	R	R
P+V	87	Wolderslund	Digital audio recordings improve the outcomes of patient consultations: A randomised cluster trial	2017	To investigate the effects on patients’ outcome of the consultations when provided with: a Digital Audio Recording (DAR) of the consultation and a Question Prompt List (QPL).	3	BOTH	3	R	R	NR	NR	NR	NR	NR	NR	NR	NR	NR	NR	IR	IR	NR	NR	NR		NR	NR	NR	NR	NR	NR	IR	IR	2	NR	R	IR	IR	R	R	R	NR	IR	R	R	R	R	R
A+L+T	7	Deinzer	Is a shared decision-making approach effective in improving hypertension management?	2009	The authors assessed whether patient empowerment in the management of hypertension improved more with the practice of shared decision making (SDM) than by education programs.	3	BOTH	3	R	R	NR	NR	IR	R	R	NR	NR	NR	NR	NR	NR	NR	NR	NR	NR	NR	NR	NR	NR	NR	NR	NR	NR	NR	2	NR	NR	NR	NR	R	R	R	R	R	NR	NR	IR	IR	R
A+L+T	12	Hamann	Shared decision making and long-term outcome in schizophrenia treatment	2007	The aim of the present analysis was to study whether shared decision making (SDM) in antipsychotic drug choice would influence long-term outcome.	3	BOTH	3	R	R	R	NR	IR	R	R	NR	NR	NR	NR	NR	IR	IR	NR	NR	NR	NR	NR	NR	NR	NR	NR	NR	NR	NR	3	NR	R	NR	IR	R	R	R	IR	IR	NR	NR	NR	NR	R
A+L+T	3	Butow	Cancer consultation preparation package: changing patients but not physicians is not enough	2004	This study evaluated a cancer consultation preparation package (CCPP) designed to facilitate patient involvement in the oncology consultation.	1	PATIENT	2	R	R	.																				NR	NR	IR	IR			R	NR	IR	R	R	R	NR	IR	R	R	IR	IR	R
A+L+T	5	Davison	Empowerment of men newly diagnosed with prostate cancer	1997	The purpose of this study was to explore the hypothesis that assisting men with prostate cancer to obtain information would enable them to assume a more active role in treatment decision making and decrease their levels of anxiety and depression.	1	PATIENT	3	R	R	.																				NR	NR	NR	NR			R	NR	IR	R	R	R	NR	IR	IR	IR	IR	IR	R
A+L+T	6	Deen	The impact of different modalities for activating patients in a community health center setting	2012	For the current study we tested the effectiveness of a generally activating decision aid developed by the Foundation for Informed Decision Making [33] in changing levels of patient activation and decision self-efficacy, measured respectively by the PAM and the decision self-efficacy (DSE) scale	1	PATIENT	3	R	R	.																				NR	NR	NR	NR			R	NR	IR	R	R	NR	NR	NR	NR	NR	R	R	R
A+L+T	8	Deschamps	Impact of pharmacist consultation versus a decision aid on decision making regarding hormone replacement therapy	2004	To compare the effects of pharmacist consultation versus a decision aid on women’s decisional conflict regarding use of hormone replacement therapy (HRT) and subsequent satisfaction with the decision-making process.	1	PATIENT	3	R	R	.																				NR	NR	IR	IR			R	NR	IR	R	R	R	R	R	R	R	IR	IR	R
A+L+T	9	Dolan	Randomized controlled trial of a patient decision aid for colorectal cancer screening	2002	To conduct a pilot test of a decision aid designed to help patients choose among currently recommended colorectal cancer screening programs.	1	PATIENT	3	R	R	.																				NR	NR	IR	IR			NR	NR	NR	R	R	R	NR	IR	R	R	IR	IR	R
A+L+T	15	Kasper	Informed shared decision making about immunotherapy for patients with multiple sclerosis (ISDIMS): a randomized controlled trial	2008	To evaluate the effects of an evidence-based patient decision aid (DA) on multiple sclerosis (MS) immunotherapy	1	PATIENT	1	R	R	.																				NR	NR	NR	NR			R	NR	IR	R	R	NR	NR	NR	NR	NR	IR	IR	NR
A+L+T	16	Krist	Patient education on prostate cancer screening and involvement in decision making	2007	We sought to evaluate whether previsit educational decision aids facilitate shared decision making.	1	PATIENT	3	R	R	.																				IR	IR	IR	IR			R	R	R	R	R	NR	NR	NR	R	R	IR	IR	R
A+L+T	18	Lalonde	Evaluation of a decision aid and a personal risk profile in community pharmacy for patients considering options to improve cardiovascular health: the OPTIONS pilot study.	2006	In a pilot study, we assessed the feasibility and relevance of providing pharmacist consultation supplemented by a DA or a PRP to community patients initiating or already receiving pharmacotherapy for hypertension or dyslipidaemia. We also collected preliminary data on the clinical effectiveness of these interventions.	1	PATIENT	3	R	R	.																				NR	NR	NR	NR			R	R	R	R	R	R	R	R	R	R	IR	IR	R
A+L+T	19	Landrey	Shared decision making in prostate-specific antigen testing: the effect of a mailed patient flyer prior to an annual exam	2012	The authors evaluated the effect of a mailed low-literacy informational patient flyer about the PSA test on measures of shared decision making	1	PATIENT	3	R	R	.																				IR	IR	IR	IR			R	NR	IR	R	R	NR	NR	NR	R	R	IR	IR	R
A+T	23	Montori	Use of a decision aid to improve treatment decisions in osteoporosis: the osteoporosis choice randomized trial	2011	We have developed the Osteoporosis Choice decision aid following a previously reported approach for decision aids in general and of this one in particular. This study sought to evaluate its efficacy when used in the primary care of postmenopausal women at risk for osteoporotic fractures	1	PATIENT	2	R	R	.																				IR	IR	IR	IR			R	R	R	R	R	R	NR	IR	R	R	R	R	R
A+T	25	Murray	Randomised controlled trial of an interactive multimedia decision aid on benign prostatic hypertrophy in primary care	2001	To determine whether a decision aid on hormone replacement therapy influences decision making and health outcomes.	1	PATIENT	3	R	R	.																				NR	NR	IR	IR			R	R	R	R	R	R	NR	IR	R	R	IR	IR	R
A+T	28	Nannenga	A treatment decision aid may increase patient trust in the diabetes specialist. The Statin Choice randomized trial	2009	Here, we report on the extent to which use of this treatment decision aid in patients with type 2 diabetes improved their trust in a specialty provider, a pre-specified secondary endpoint. We also examined the association between trust and other variables to begin to elucidate determinants of trust.	1	PATIENT	2	R	R	.																				NR	NR	IR	IR			R	R	R	R	R	R	NR	IR	R	R	R	R	R
A+T	30	Raynes-Greenow	Assisting informed decision making for labour analgesia: a randomised controlled trial of a decision aid for labour analgesia versus a pamphlet	2010	We developed a decision aid for labour analgesia for primiparous women planning a vaginal delivery. The aim of the decision aid was to reduce decisional conflict (uncertainty regarding which option to use)[15], increase labour analgesia knowledge, without increasing anxiety and increase satisfaction with decision making in regards to labour analgesia. We tested the effectiveness of the decision a…	1	PATIENT	2	R	R	.																				NR	NR	NR	NR			R	R	R	R	R	R	NR	IR	R	R	IR	IR	R
A+T	32	Schroy	The impact of a novel computer-based decision aid on shared decision making for colorectal cancer screening: a randomized trial	2011	Our objective was to assess the effectiveness of a novel decision aid on SDM in the primary care setting.	1	PATIENT	2	R	R	.																				NR	NR	NR	NR			R	R	R	R	R	R	R	R	R	R	R	R	R
A+T	35	Stiggelbout	The impact of individualized evidence-based decision support on aneurysm patients' decision making, ideals of autonomy, and quality of life	2008	The authors present a randomized trial studying the effect of an individualized evidence-based brochure (IB) on patients’ autonomous behavior, patients’ ideals of autonomy, and quality of life.	1	PATIENT	3	R	R	.																				NR	NR	NR	NR			R	NR	IR	R	R	R	NR	IR	R	R	IR	IR	R
A+T	36	Street	Increasing patient involvement in choosing treatment for early breast cancer	1995	First, we assessed the relative effectivenessof two preconsultation educational interventions, printed material versus an interactive multimedia program, aimed at increasing patient involvement in consultations to choose treatment for breast cancer. Second, we examined the relative influence of two variables potentially affecting how a patient communicateswith a doctor:the patient’s communicative…	1	PATIENT	3	R	R	.																				NR	NR	NR	NR			R	NR	IR	R	R	IR	NR	IR	R	R	IR	IR	R
A+T	37	van Peperstraten	The effect of a multifaceted empowerment strategy on decision making about the number of embryos transferred in in vitro fertilisation: randomised controlled trial	2010	To evaluate the effects of a multifaceted empowerment strategy on the actual use of single embryo transfer after in vitro fertilisation.	1	PATIENT	3	R	R	.																				NR	NR	NR	NR			R	R	R	R	R	R	R	R	R	R	IR	IR	R
A+T	38	Vodermaier	Contextual factors in shared decision making: a randomised controlled trial in women with a strong suspicion of breast cancer	2009	Therefore, the aim of this study was to examine the impact of a decision aid intervention in breast cancer inpatients in Germany.	1	PATIENT	3	R	R	.																				NR	NR	IR	IR			R	R	R	R	R	R	NR	IR	R	R	IR	IR	R
T+P	41	Causarano	Pre-consultation educational group intervention to improve shared decision-making for postmastectomy breast reconstruction: a pilot randomized controlled trial	2015	The aim of this pilot study was to determine feasibility, treatment effect estimates, and variance to inform the primary and secondary outcomes for a full-scale RCT.	1	PATIENT	3	R	R	.																				IR	IR	IR	IR			NR	R	IR	R	R	R	NR	IR	R	R	IR	IR	R
T+P	44	Hamann	How to Speak to Your Psychiatrist”: Shared Decision-Making Training for Inpatients With Schizophrenia	2011	This study evaluated a new intervention	1	PATIENT	3	R	R	.																				NR	NR	IR	IR			R	R	R	R	R	R	NR	IR	R	R	NR	NR	R
T+P	47	Köpke	Evidence-based patient information programme in early multiple sclerosis: a randomised controlled trial	2014	To evaluate the efficacy of an evidencebased patient information programme aiming to increase informed choice in patients with early multiple sclerosis (MS).	1	PATIENT	3	R	R	.																				NR	NR	IR	IR			R	R	R	R	R	R	NR	IR	R	R	IR	IR	R
T+P	48	Van der krieke	A Web-Based Tool to Support Shared Decision Making for People With a Psychotic Disorder: Randomized Controlled Trial and Process Evaluation	2013	This study reports the outcome of a randomized controlled trial and process evaluation of a Web-based intervention to facilitate shared decision making for people with psychotic disorders.	1	PATIENT	3	R	R	.																				IR	IR	R	R			R	R	R	R	R	R	NR	IR	R	R	R	R	R
T+P	50	Légaré	Impact of DECISION + 2 on patient and physician assessment of shared decision making implementation in the context of antibiotics use for acute respiratory infections	2012	We evaluated the impact of DECISION + 2 on SDM implementation as assessed by patients and physicians, and on physicians’ intention to engage in SDM.	1	PATIENT	2	R	R	.																				NR	NR	IR	IR			R	R	R	R	R	R	NR	IR	R	R	R	R	R
T+P	52	Maranda	Response to a Patient Activation Intervention among Spanish-speaking Patients at a Community Health Center in New York City	2014	The current study evaluates the impact of an intervention—the Patient Activation Intervention (PAI) which the authors developed with colleagues from the Right Question Institute	1	PATIENT	3	R	R	.																				NR	NR	NR	NR			NR	R	IR	R	R	R	R	R	NR	NR	R	R	NR
T+P	55	Pickett	Consumer Empowerment and Self-Advocacy Outcomes in a Randomized Study of Peer-Led Education	2012	This study examined the effectiveness of the Building Recovery of Individual Dreams and Goals (BRIDGES) peer-led education intervention in empowering mental health consumers to become better advocates for their own care.	1	PATIENT	1	R	R	.																				IR	IR	IR	IR			NR	NR	NR	R	R	R	R	R	R	R	IR	IR	R
T+P	58	Sheridan	The effect of a decision aid intervention on decision making about coronary heart disease risk reduction: secondary analyses of a randomized trial	2014	In this paper, we report on the secondary outcomes of a randomized trial of a CHD adherence intervention. We also examine intent for CHD risk reduction across the various components of the decision aid (education, values clarification, and coaching to discuss CHD risk reduction with the provider) and report on patients’ use and overall perceptions of the decision aid.	1	PATIENT	3	R	R	.																				NR	NR	NR	NR			R	NR	IR	R	R	NR	NR	NR	NR	NR	IR	IR	R
T+P	59	Thomson	A patient decision aid to support shared decision-making on anti-thrombotic treatment of patients with atrial fibrillation: randomised controlled trial	2007	To determine the efficacy of a computerised decision aid in patients with atrial fibrillation making decisions on whether to take warfarin or aspirin therapy.	1	PATIENT	3	R	R	.																				NR	NR	IR	IR			R	R	R	R	R	R	R	R	R	R	R	R	NR
T+P	61	van Roosmalen	Randomized Trial of a Shared Decision-Making Intervention Consisting of Trade-Offs and Individualized Treatment Information for BRCA1/2 Mutation Carriers	2004	To evaluate a shared decision-making intervention (SDMI) for BRCA1/2 mutation carriers who have to make a choice between screening and prophylactic surgery for breasts and/or ovaries.	1	PATIENT	3	R	R	.																				NR	NR	IR	IR			R	R	R	R	R	R	IR	IR	R	R	IR	IR	R
T+P	62	Vestala	Can Participation in Documentation Influence Experiences of Involvement in Care Decision-Making?	2013	This study investigates whether participation in nursing documentation influences patient participation in care decision-making, mastery, self-esteem, empowerment and depressive feelings among adult in-patients with chronic disease.	1	PATIENT	3	R	R	.																				NR	NR	NR	NR			R	NR	IR	R	R	R	NR	IR	R	R	R	R	R
P+J	64	Adarkwah	Time-to-event versus ten-year-absolute-risk in cardiovascular risk prevention – does it make a difference? Results from the Optimizing-Risk-Communication (OptRisk) randomized-controlled trial	2016	We aim to compare the new TTE illustration with the established emoticons looking at the degree of SDM in the consultation process and various secondary outcomes, amongst others the decisional conflict and accessibility. Additionally, we closely look at age-dependent differences to figure out if the hypothesis mentioned above regarding a potential advantage of a lifetime risk illustration in youn…	1	PATIENT	2	R	R	.																				NR	NR	IR	IR			R	NR	IR	R	R	R	R	R	R	R	R	R	R
P+J	65	Almario	Impact of National Institutes of Health Gastrointestinal PROMIS® Measures in Clinical Practice: Results of a Multicenter Controlled Trial	2016	We aimed to compare the impact of gastrointestinal (GI) PROMIS measures vs. usual care on patient outcomes	1	PATIENT	1	R	R	.																				NR	NR	IR	IR			R	R	R	R	R	R	NR	IR	R	R	IR	IR	R
P+J	67	Barton	Use of Low-Literacy Decision Aid to Enhance Knowledge and Reduce Decisional Conflict Among a Diverse Population of Adults With Rheumatoid Arthritis: Results of a Pilot Study	2016	Our objective was to pilot a low-literacy medication guide and decision aid to facilitate patient-clinician conversations about RA medications.	1	PATIENT	2	R	R	.																				NR	NR	IR	IR			R	R	R	R	R	IR	R	IR	IR	IR	R	R	R
P+J	70	Davison	Feasibility of Using a Computer-assisted Intervention to Enhance the Way Women With Breast Cancer Communicate With Their Physicians	2002	This study was conducted to evaluate the feasibility of using a computer intervention to enhance communication between healthcare professionals and women with breast cancer	1	PATIENT	3	R	R	.																				NR	NR	NR	NR			R	NR	IR	R	R	R	NR	IR	IR	IR	IR	IR	R
P+J	71	Eggly	Randomized trial of a question prompt list to increase patient active participation during interactions with black patients and their oncologists	2017	We evaluated an intervention designed to increase patient active participation and other communication-related outcomes during interactions between Black patients and non-Black oncologists.	1	PATIENT	2	R	R	.																				IR	IR	R	R			R	R	R	R	R	R	R	R	R	R	IR	IR	R
P+J	74	Hamann	Training patients with schizophrenia to share decisions with their psychiatrists: a randomized-controlled trial	2017	With regard to the promising results from existing research it was the aim of the present trial to test the hypothesis that an SDM-training for inpatients suffering from schizophrenia would improve their long-term adherence. Secondary outcomes were patients’ attitudes towards decision-making and their communicative behavior in the consultation.	1	PATIENT	3	R	R	.																				NR	NR	IR	IR			R	R	R	R	R	R	NR	IR	R	R	IR	IR	R
P+J	75	Hess	Shared decision making in patients with low risk chest pain: prospective randomized pragmatic trial	2016	To compare the effectiveness of shared decision making with usual care in choice of admission for observation and further cardiac testing or for referral for outpatient evaluation in patients with possible acute coronary syndrome.	1	PATIENT	2	R	R	.																				NR	NR	IR	IR			R	R	R	R	R	R	R	R	R	R	R	R	R
P+V	76	Jouni	Shared decision-making following disclosure of coronary heart disease genetic risk: results from a randomized clinical trial	2017	We assessed whether disclosure of genetic risk for CHD influenced SDM and physician visit satisfaction in the Myocardial Infarction GENES (MI-GENES) study. MI-GENES is a randomized controlled trial to assess the effect of disclosing CHD genetic risk on low-density lipo­protein cholesterol (LDL-C levels).	1	PATIENT	2	R	R	.																				NR	NR	IR	IR			IR	R	IR	R	R	R	NR	IR	R	R	IR	IR	R
P+V	77	Korteland	Does the Use of a Decision Aid Improve Decision Making in Prosthetic Heart Valve Selection? A Multicenter Randomized Trial	2017	A multicenter randomized controlled trial was conducted to assess whether use of the patient decision aid results in optimization of shared decision making in prosthetic heart valve selection.	1	PATIENT	3	R	R	.																				NR	NR	IR	IR			R	R	R	R	R	R	NR	IR	R	R	R	R	R
P+V	78	Leblanc	Encounter Decision Aid vs. Clinical Decision Support or Usual Care to Support Patient-Centered Treatment Decisions in Osteoporosis: The Osteoporosis Choice Randomized Trial II	2015	Consequently, we sought to determine the effect of the Osteoporosis Choice decision aid compared to usual care with and without the FRAX fracture risk calculator on patient knowledge, decisional conflict, involvement in the decision making process, decision to start medication, adherence to bisphosphonates, acceptability, and satisfaction with the decisionmaking process.	1	PATIENT	2	R	R	.																				IR	IR	R	R			R	R	R	R	R	R	NR	IR	R	R	R	R	R
P+V	79	Maclachlan	Evaluating the effectiveness of patient education and empowerment to improve patient–provider interactions in antiretroviral therapy clinics in Namibia	2016	The aim of our research, therefore, was to determine the effects of patient education and empowerment training on patient–doctor interactions during medical consultations in four ART clinics in Namibia.	1	PATIENT	3	R	R	.																				NR	NR	IR	IR			IR	NR	IR	R	R	NR	NR	NR	R	R	R	R	R
P+V	80	Perestelo-Pérez	Effect of the statin choice encounter decision aid in Spanish patients with type 2 diabetes: A randomized trial	2016	We aimed to assess the efficacy of this DA, compared to usual primary care, in Spanish patients with type 2 diabetes.	1	PATIENT	2	R	R	.																				NR	NR	NR	NR			R	NR	IR	R	R	R	R	R	R	R	R	R	R
P+V	82	Schroy	Risk Stratification and Shared Decision Making for Colorectal Cancer Screening: A Randomized Controlled Trial	2016	Hence, the overall objective of this study was to determine whether risk stratification for ACN influences provider decision making when considering patient preferences within the context of SDM. More specifically, we wanted to test the hypothesis that providers who incorporate risk estimates of ACN in their decision making are more likely to comply with patient preferences for options other than…	1	PATIENT	3	R	R	.																				NR	NR	NR	NR			R	R	R	R	R	R	R	R	R	R	R	R	R
P+V	83	Smallwood	A pilot randomized controlled trial of a decision aid with tailored fracture risk tool delivered via a patient portal	2017	We aimed to determine the feasibility and potential efficacy of a patient portal-based osteoporosis decision aid (DA).	1	PATIENT	2	R	R	.																				NR	NR	IR	IR			R	NR	IR	R	R	R	NR	IR	R	R	IR	IR	R
P+V	85	Tol-geerdink	Does a decision aid for prostate cancer affect different aspects of decisional regret, assessed with new regret scales? A randomized, controlled trial	2016	To develop and validate new regret scales and examine whether a decision aid affects different aspects of regret in the treatment choice for prostate cancer.	1	PATIENT	3	R	R	.																				NR	NR	NR	NR			R	NR	IR	R	R	R	NR	IR	R	R	NR	NR	R
A+L+T	1	Bernhard	Communication about standard treatment options and clinical trials: Can we teach doctors new skills to improve patient outcomes?	2011	This report focuses on patient outcomes from our trial and discusses methodological issues relevant to trials on SDM interventions. Doctor outcomes will be presented elsewhere	2	PDS	3	R	R	R	NR	IR	R	R	R	R	R	R	R	IR	IR	NR	R	IR	IR	NR	NR	NR	NR	NR	NR	IR	IR	8	NR
A+L+T	10	Elwyn	Patient-based outcome results from a cluster randomized trial of shared decision making skill development and use of risk communication aids in general practice	2004	Our aim was to evaluate the effects of training GPs in SDM, and the use of simple risk communication aids in general practice, on patient-based outcomes.	2	PDS	3	R	R	R	NR	IR	R	R	R	NR	IR	IR	IR	IR	IR	NR	R	NR	IR	NR	NR	NR	NR	NR	NR	IR	IR	6	NR
A+L+T	11	Fossli	Effectiveness of a short course in clinical communication skills for hospital doctors: Results of a crossover randomized controlled trial	2011	To test the hypothesis that a 20-h communication skills course based on the Four Habits model can improve doctor–patient communication among hospital employed doctors across specialties	2	PDS	3	R	NR	NR	NR	NR	R	R	R	R	R	R	R	IR	IR	NR	R	R	IR	R	R	NR	NR	NR	NR	IR	IR	9	NR
A+L+T	17	Krones	Satisfaction of patients and primary care physicians with shared decision making	2008	The authors evaluated whether both patients’ and physicians’ satisfaction ratings differ between an intervention group and a control group within a structured tool for cardiovascular prevention (ARRIBA-Herz).	2	PDS	1	R	R	R	R	R	R	R	R	IR	IR	R	R	IR	IR	NR	R	R	IR	NR	NR	NR	NR	NR	NR	IR	IR	9	NR
A+L+T	20	Légaré	Training family physicians in shared decision-making to reduce the overuse of antibiotics in acute respiratory infections: a cluster randomized trial	2012	In the current study, we evaluated its effect on the proportion of patients who decided to use antibiotics for acute respiratory infections after physician consultation.	2	PDS	2	R	R	R	R	R	R	R	R	R	R	R	R	IR	IR	NR	R	R	IR	NR	NR	NR	NR	NR	NR	IR	IR	10	NR
A+T	26	Murray	Skills training to support patients considering place of end-of-life care: a randomized control trial	2010	To evaluate the effect of a program to train clinicians to support patients making decisions about place of end-of-life care.	2	PDS	1	R	R	NR	NR	NR	R	R	R	R	R	R	R	IR	IR	IR	R	NR	IR	NR	NR	NR	NR	NR	NR	IR	IR	6	NR
A+T	29	O'Cathain	Use of evidence based leaflets to promote informed choice in maternity care: randomised controlled trial in everyday practice	2002	To assess the effect of leaflets on promoting informed choice in women using maternity services.	2	PDS	3	R	R	R	NR	IR	IR	IR	NR	NR	NR	NR	NR	IR	IR	NR	R	R	IR	NR	NR	NR	NR	NR	NR	IR	IR	3	NR
A+T	33	Shepherd	Three questions that patients can ask to improve the quality of information physicians give about treatment options: a cross-over trial	2011	To test the effect of three questions (what are my options? what are the benefits and harms? and how likely are these?), on information provided by physicians about treatment options.	2	PDS	3	R	R	R	NR	IR	R	R	R	R	R	R	R	IR	IR	R	R	NR	IR	NR	NR	NR	NR	NR	NR	IR	IR	9	R	.
A+T	34	Stacey	Randomized controlled trial of the effectiveness of an intervention to implement evidence-based patient decision support in a nursing call centre.	2006	We evaluated the effect of an intervention on call centre nurses’ knowledge of decision support and skills in coaching callers facing value-sensitive health decisions.	2	PDS	3	R	R	R	IR	IR	R	R	IR	IR	IR	R	R	IR	IR	NR	R	R	IR	NR	NR	NR	NR	NR	NR	IR	IR	6	NR
T+P	45	Kennedy	Implementation of self management support for long term conditions in routine primary care settings: cluster randomised controlled trial	2013	To determine the effectiveness of an intervention to enhance self management support for patients with chronic conditions in UK primary care.	2	PDS	1	R	R	R	NR	IR	R	R	R	NR	IR	R	R	IR	IR	NR	R	R	IR	NR	NR	NR	NR	NR	NR	IR	IR	10	NR	.
T+P	46	Koerner	A multicentre clusterrandomized controlled study to evaluate a train-the-trainer programme for implementing internal and external participation in medical rehabilitation	2013	The aim of the present study was to evaluate the effect of the self-compiled train-the-trainer programme ‘Fit for Shared Decision-Making’ on external and internal participation. Our research questions were as follows.	2	PDS	3	R	R	R	R	R	R	R	R	R	R	NR	NR	IR	IR	NR	R	R	IR	NR	NR	NR	NR	NR	NR	IR	IR	9	NR
T+P	60	Tinsel	Shared decision-making in antihypertensive therapy: a cluster randomised controlled trial	2013	The aim of this study was to implement an evaluated SDM training programme [26] for GPs within the context of hypertension treatment, and to answer the following research questions: Does the SDM training for GPs (1) enhance patients’ perceived participation and (2) lower the BP values of patients?	2	PDS	3	R	R	R	NR	IR	R	R	NR	NR	NR	NR	NR	IR	IR	NR	R	R	IR	NR	NR	NR	NR	NR	NR	IR	IR	6	NR
P+J	66	Ampe	Advance care planning for nursing home residents with dementia: Influence of ‘we DECide’ on policy and practice	2017	This study had two aims. The first aim was to evaluate the influence of the intervention ‘we DECide – Discussing End-of-life Choices’ on the policy and actual practice of ACP in nursing home dementia care units. More specifically this study aimed at piloting the 'we DECide' intervention with respect to its influence on nursing home staff’s views on the policy of ACP in the dementia care unit, and…	2	PDS	2	R	R	R	NR	IR	R	R	R	R	R	R	R	IR	IR	NR	R	R	IR	NR	NR	NR	NR	NR	NR	NR	NR	9	NR
P+J	68	Cox	A Family-Centered Rounds Checklist, Family Engagement, and Patient Safety: A Randomized Trial	2017	In this cluster randomized trial, we assessed the impact of our FCR checklist intervention on: (1) performance of checklist elements, (2) family engagement in talk that builds relationships, shares information, or facilitates decision-making, and (3) parent perceptions of the patient safety climate in our children’s hospital.	2	PDS	2	R	R	R	R	R	R	R	NR	NR	NR	NR	NR	IR	IR	NR	R	R	IR	NR	NR	NR	NR	NR	NR	NR	NR	8	NR
P+V	81	Sanders	Does training general practitioners result in more shared decision making during consultations?	2017	This study aims to determine whether GPs trained in SDM and reinforcing patients’ treatment expectations showed more trained behaviour during their consultations than untrained GPs.	2	PDS	3	R	R	R	NR	IR	R	R	R	R	R	R	R	IR	IR	NR	R	R		R	R	NR	NR	NR	NR	IR	IR	9	NR
[truncated: 11 more columns]

## Sheet: Une_colonne
Auteurs	Ans	Groups	Group_spec	Item1	Item2	Item3	Item4	Item5	Item6	Item7	Item8	Item9	Item10	Item11	Item12	P_rep
Bieber	2006	3	BOTH	R	R	IR	R	IR	NR	IR	IR	NR	NR	IR	IR	3
Cooper	2011	3	BOTH	R	R	IR	R	IR	IR	IR	IR	IR	NR	NR	NR	3
Deinzer	2009	3	BOTH	R	R	IR	R	NR	IR	IR	R	NR	NR	NR	IR	4
Hamann	2007	3	BOTH	R	R	IR	R	IR	IR	IR	IR	NR	NR	NR	IR	3
Haskard	2008	3	BOTH	R	R	IR	IR	IR	IR	IR	IR	NR	NR	NR	NR	2
Hess	2012	3	BOTH	R	R	IR	R	IR	IR	IR	IR	NR	NR	NR	IR	4
Leighl	2011	3	BOTH	R	R	R	R	IR	IR	IR	IR	NR	NR	IR	IR	4
Loh	2007	3	BOTH	R	R	IR	R	IR	R	IR	IR	NR	NR	NR	IR	4
Mullan	2009	3	BOTH	R	R	IR	R	IR	R	IR	IR	R	NR	NR	NR	5
Myers	2011	3	BOTH	R	R	IR	R	IR	IR	IR	IR	NR	NR	NR	NR	3
Roter	2012	3	BOTH	R	R	IR	IR	IR	R	IR	IR	IR	NR	IR	IR	3
Wetzels	2005	3	BOTH	R	R	IR	R	IR	R	IR	IR	IR	NR	NR	IR	4
Branda	2013	3	BOTH	R	R	R	IR	NR	R	IR	IR	NR	NR	NR	IR	4
Cooper	2013	3	BOTH	R	R	IR	R	R	R	IR	IR	NR	NR	IR	IR	5
Feng	2013	3	BOTH	R	R	IR	R	IR	IR	IR	IR	IR	NR	NR	IR	3
LeBlanc	2015	3	BOTH	R	R	IR	R	IR	IR	IR	IR	NR	NR	NR	IR	3
Maindal	2014	3	BOTH	R	R	IR	R	IR	IR	IR	IR	NR	NR	NR	IR	3
Härter	2015	3	BOTH	R	R	IR	R	R	IR	IR	IR	NR	NR	NR	IR	4
Mathers	2012	3	BOTH	R	R	IR	R	IR	IR	IR	IR	NR	NR	NR	NR	3
Rise	2012	3	BOTH	R	R	IR	R	IR	R	IR	IR	NR	NR	NR	IR	4
Sheridan	2012	3	BOTH	R	R	IR	R	IR	R	IR	IR	IR	NR	IR	IR	4
Wilkes	2013	3	BOTH	R	R	IR	R	R	R	IR	IR	NR	NR	IR	IR	5
Coylewright	2016	3	BOTH	R	R	IR	IR	IR	IR	IR	IR	IR	NR	NR	IR	2
Epstein	2017	3	BOTH	R	R	IR	R	IR	IR	IR	IR	IR	NR	IR	IR	3
Fiks	2015	3	BOTH	R	R	IR	R	IR	IR	IR	IR	NR	NR	IR	IR	3
Tai-Seale	2016	3	BOTH	R	R	IR	IR	IR	IR	IR	IR	NR	NR	NR	IR	2
Warner	2015	3	BOTH	R	R	NR	R	IR	NR	IR	IR	NR	NR	NR	NR	3
Wolderslund	2017	3	BOTH	R	R	IR	R	IR	NR	IR	IR	NR	NR	NR	NR	3
Bernhard	2011	2	PDS	R	R	IR	R	R	R	IR	IR	NR	NR	NR	IR	5
Elwyn	2004	2	PDS	R	R	IR	R	IR	IR	IR	IR	NR	NR	NR	IR	3
Fossli	2011	2	PDS	R	NR	NR	R	R	R	IR	IR	R	NR	NR	IR	5
Krones	2008	2	PDS	R	R	R	R	IR	R	IR	IR	NR	NR	NR	IR	5
O'Cathain	2002	2	PDS	R	R	IR	IR	NR	NR	IR	IR	NR	NR	NR	IR	2
Shepherd	2011	2	PDS	R	R	IR	R	R	R	IR	IR	NR	NR	NR	IR	5
Stacey	2006	2	PDS	R	R	IR	R	IR	R	IR	IR	NR	NR	NR	IR	3
Légaré	2012	2	PDS	R	R	R	R	R	R	IR	IR	NR	NR	NR	IR	6
Kennedy	2013	2	PDS	R	R	IR	R	IR	R	IR	IR	NR	NR	NR	IR	4
Koerner	2013	2	PDS	R	R	R	R	R	NR	IR	IR	NR	NR	NR	IR	5
Tinsel	2013	2	PDS	R	R	IR	R	NR	NR	IR	IR	NR	NR	NR	IR	3
Murray	2010	2	PDS	R	R	NR	R	R	R	IR	IR	NR	NR	NR	IR	5
Ampe	2017	2	PDS	R	R	IR	R	R	R	IR	IR	NR	NR	NR	NR	5
Cox	2017	2	PDS	R	R	R	R	NR	NR	IR	IR	NR	NR	NR	NR	4
Sanders	2017	2	PDS	R	R	IR	R	R	R	IR	IR	R	NR	NR	IR	6
Butow	2004	1	PATIENT	R	R	IR	R	IR	R	R	IR	NR	NR	NR	IR	5
Davison	1997	1	PATIENT	R	R	IR	R	IR	IR	R	IR	NR	NR	NR	NR	4
Deen	2012	1	PATIENT	R	R	IR	R	NR	NR	R	IR	NR	NR	NR	NR	4
Deschamps	2004	1	PATIENT	R	R	IR	R	R	R	R	IR	NR	NR	NR	IR	6
Dolan	2002	1	PATIENT	R	R	NR	R	IR	R	R	R	NR	NR	NR	IR	6
Kasper	2008	1	PATIENT	R	R	IR	R	NR	NR	R	NR	NR	NR	NR	NR	4
Krist	2007	1	PATIENT	R	R	R	R	NR	R	R	IR	NR	NR	IR	IR	6
Lalonde	2006	1	PATIENT	R	R	R	R	R	R	IR	IR	NR	NR	NR	NR	6
Landrey	2012	1	PATIENT	R	R	IR	R	NR	R	R	IR	NR	NR	IR	IR	5
Montori	2011	1	PATIENT	R	R	R	R	IR	R	R	R	NR	NR	IR	IR	7
Murray	2001	1	PATIENT	R	R	R	R	IR	R	R	R	NR	NR	NR	IR	7
Nannenga	2009	1	PATIENT	R	R	R	R	IR	R	R	IR	R	NR	NR	IR	7
Raynes-Greenow	2010	1	PATIENT	R	R	R	R	IR	R	R	IR	NR	NR	NR	NR	6
Schroy	2011	1	PATIENT	R	R	R	R	R	R	R	IR	NR	NR	NR	NR	7
Stiggelbout	2008	1	PATIENT	R	R	IR	R	IR	R	R	IR	NR	NR	NR	NR	5
Street	1995	1	PATIENT	R	R	IR	R	IR	R	R	R	NR	NR	NR	NR	6
van Peperstraten	2010	1	PATIENT	R	R	R	R	R	R	NR	R	NR	NR	NR	NR	7
Vodermaier	2009	1	PATIENT	R	R	R	R	IR	R	R	R	NR	NR	NR	IR	7
Causarano	2015	1	PATIENT	R	R	IR	R	IR	R	R	R	NR	NR	IR	IR	6
Hamann	2011	1	PATIENT	R	R	R	R	IR	R	NR	R	NR	NR	NR	IR	6
Köpke	2014	1	PATIENT	R	R	R	R	IR	R	R	R	NR	NR	NR	IR	7
Van der krieke	2013	1	PATIENT	R	R	R	R	IR	R	R	IR	R	NR	IR	R	7
Légaré	2012	1	PATIENT	R	R	R	R	IR	R	R	IR	NR	NR	NR	IR	6
Maranda	2014	1	PATIENT	R	R	IR	R	R	NR	R	IR	NR	NR	NR	NR	5
Pickett	2012	1	PATIENT	R	R	NR	R	R	R	R	R	NR	R	IR	IR	8
Sheridan	2014	1	PATIENT	R	R	IR	R	NR	NR	R	IR	NR	NR	NR	NR	4
Thomson	2007	1	PATIENT	R	R	R	R	R	R	R	IR	R	R	NR	IR	9
van Roosmalen	2004	1	PATIENT	R	R	R	R	IR	R	R	R	NR	NR	NR	IR	7
Vestala	2013	1	PATIENT	R	R	IR	R	IR	R	R	IR	NR	R	NR	NR	6
Adarkwah	2016	1	PATIENT	R	R	IR	R	R	R	R	IR	NR	NR	NR	IR	6
Almario	2016	1	PATIENT	R	R	R	R	IR	R	IR	IR	NR	NR	NR	IR	5
Barton	2016	1	PATIENT	R	R	R	R	IR	IR	R	IR	NR	NR	NR	IR	5
Davison	2002	1	PATIENT	R	R	IR	R	IR	IR	R	IR	NR	NR	NR	NR	4
Eggly	2017	1	PATIENT	R	R	R	R	R	R	R	IR	NR	NR	IR	R	8
Hamann	2017	1	PATIENT	R	R	R	R	IR	R	R	R	NR	NR	NR	IR	7
Hess	2016	1	PATIENT	R	R	R	R	R	R	R	R	R	NR	NR	IR	9
Jouni	2017	1	PATIENT	R	R	IR	R	IR	R	IR	IR	NR	NR	NR	IR	4
Korteland	2017	1	PATIENT	R	R	R	R	IR	R	R	IR	R	NR	NR	IR	7
Leblanc	2015	1	PATIENT	R	R	R	R	IR	R	R	R	R	NR	IR	R	9
Maclachlan	2016	1	PATIENT	R	R	IR	R	NR	R	R	R	NR	NR	NR	IR	6
Perestelo-Pérez	2016	1	PATIENT	R	R	IR	R	R	R	R	R	R	NR	NR	NR	8
Schroy	2016	1	PATIENT	R	R	R	R	R	R	R	R	NR	NR	NR	NR	8
Smallwood	2017	1	PATIENT	R	R	IR	R	IR	R	R	IR	R	NR	NR	IR	6
Tol-geerdink	2016	1	PATIENT	R	R	IR	R	IR	R	IR	IR	R	NR	NR	NR	5

## Sheet: Feuil1
Extracteurs	Num	Auteurs	Ans	Groups	Group_spec	Item1	Item2	Item3	Item4	Item5	Item6	Item7	Item8	Item9	Item10	Item11	Item12	Total score	P_rep
A+L+T	2	Bieber	2006	3	BOTH	2	2	1	2	1	0	1	1	0	0	1	1	12	3
A+L+T	4	Cooper	2011	3	BOTH	2	2	1	2	1	1	1	1	1	0	0	0	12	3
A+L+T	7	Deinzer	2009	3	BOTH	2	2	1	2	0	1	1	2	0	0	0	1	12	4
A+L+T	12	Hamann	2007	3	BOTH	2	2	1	2	1	1	1	1	0	0	0	1	12	3
A+L+T	13	Haskard	2008	3	BOTH	2	2	1	1	1	1	1	1	0	0	0	0	10	2
A+L+T	14	Hess	2012	3	BOTH	2	2	1	2	1	1	1	1	0	0	0	1	12	4
A+T	21	Leighl	2011	3	BOTH	2	2	2	2	1	1	1	1	0	0	1	1	14	4
A+T	22	Loh	2007	3	BOTH	2	2	1	2	1	2	1	1	0	0	0	1	13	4
A+T	24	Mullan	2009	3	BOTH	2	2	1	2	1	2	1	1	2	0	0	0	14	5
A+T	27	Myers	2011	3	BOTH	2	2	1	2	1	1	1	1	0	0	0	0	11	3
A+T	31	Roter	2012	3	BOTH	2	2	1	1	1	2	1	1	1	0	1	1	14	3
A+T	39	Wetzels	2005	3	BOTH	2	2	1	2	1	2	1	1	1	0	0	1	14	4
T+P	40	Branda	2013	3	BOTH	2	2	2	1	0	2	1	1	0	0	0	1	12	4
T+P	42	Cooper	2013	3	BOTH	2	2	1	2	2	2	1	1	0	0	1	1	15	5
T+P	43	Feng	2013	3	BOTH	2	2	1	2	1	1	1	1	1	0	0	1	13	3
T+P	49	LeBlanc	2015	3	BOTH	2	2	1	2	1	1	1	1	0	0	0	1	12	3
T+P	51	Maindal	2014	3	BOTH	2	2	1	2	1	1	1	1	0	0	0	1	12	3
T+P	53	Härter	2015	3	BOTH	2	2	1	2	2	1	1	1	0	0	0	1	13	4
T+P	54	Mathers	2012	3	BOTH	2	2	1	2	1	1	1	1	0	0	0	0	11	3
T+P	56	Rise	2012	3	BOTH	2	2	1	2	1	2	1	1	0	0	0	1	13	4
T+P	57	Sheridan	2012	3	BOTH	2	2	1	2	1	2	1	1	1	0	1	1	15	4
T+P	63	Wilkes	2013	3	BOTH	2	2	1	2	2	2	1	1	0	0	1	1	15	5
P+J	69	Coylewright	2016	3	BOTH	2	2	1	1	1	1	1	1	1	0	0	1	12	2
P+J	72	Epstein	2017	3	BOTH	2	2	1	2	1	1	1	1	1	0	1	1	14	3
P+J	73	Fiks	2015	3	BOTH	2	2	1	2	1	1	1	1	0	0	1	1	13	3
P+V	84	Tai-Seale	2016	3	BOTH	2	2	1	1	1	1	1	1	0	0	0	1	11	2
P+V	86	Warner	2015	3	BOTH	2	2	0	2	1	0	1	1	0	0	0	0	9	3
P+V	87	Wolderslund	2017	3	BOTH	2	2	1	2	1	0	1	1	0	0	0	0	10	3
A+L+T	1	Bernhard	2011	2	PDS	2	2	1	2	2	2	1	1	0	0	0	1	14	5
A+L+T	10	Elwyn	2004	2	PDS	2	2	1	2	1	1	1	1	0	0	0	1	12	3
A+L+T	11	Fossli	2011	2	PDS	2	0	0	2	2	2	1	1	2	0	0	1	13	5
A+L+T	17	Krones	2008	2	PDS	2	2	2	2	1	2	1	1	0	0	0	1	14	5
A+T	29	O'Cathain	2002	2	PDS	2	2	1	1	0	0	1	1	0	0	0	1	9	2
A+T	33	Shepherd	2011	2	PDS	2	2	1	2	2	2	1	1	0	0	0	1	14	5
A+T	34	Stacey	2006	2	PDS	2	2	1	2	1	2	1	1	0	0	0	1	13	3
A+L+T	20	Légaré	2012	2	PDS	2	2	2	2	2	2	1	1	0	0	0	1	15	6
T+P	45	Kennedy	2013	2	PDS	2	2	1	2	1	2	1	1	0	0	0	1	13	4
T+P	46	Koerner	2013	2	PDS	2	2	2	2	2	0	1	1	0	0	0	1	13	5
T+P	60	Tinsel	2013	2	PDS	2	2	1	2	0	0	1	1	0	0	0	1	10	3
A+T	26	Murray	2010	2	PDS	2	2	0	2	2	2	1	1	0	0	0	1	13	5
P+J	66	Ampe	2017	2	PDS	2	2	1	2	2	2	1	1	0	0	0	0	13	5
P+J	68	Cox	2017	2	PDS	2	2	2	2	0	0	1	1	0	0	0	0	10	4
P+V	81	Sanders	2017	2	PDS	2	2	1	2	2	2	1	1	2	0	0	1	16	6
A+L+T	3	Butow	2004	1	PATIENT	2	2	1	2	1	2	2	1	0	0	0	1	14	5
A+L+T	5	Davison	1997	1	PATIENT	2	2	1	2	1	1	2	1	0	0	0	0	12	4
A+L+T	6	Deen	2012	1	PATIENT	2	2	1	2	0	0	2	1	0	0	0	0	10	4
A+L+T	8	Deschamps	2004	1	PATIENT	2	2	1	2	2	2	2	1	0	0	0	1	15	6
A+L+T	9	Dolan	2002	1	PATIENT	2	2	0	2	1	2	2	2	0	0	0	1	14	6
A+L+T	15	Kasper	2008	1	PATIENT	2	2	1	2	0	0	2	0	0	0	0	0	9	4
A+L+T	16	Krist	2007	1	PATIENT	2	2	2	2	0	2	2	1	0	0	1	1	15	6
A+L+T	18	Lalonde	2006	1	PATIENT	2	2	2	2	2	2	1	1	0	0	0	0	14	6
A+L+T	19	Landrey	2012	1	PATIENT	2	2	1	2	0	2	2	1	0	0	1	1	14	5
A+T	23	Montori	2011	1	PATIENT	2	2	2	2	1	2	2	2	0	0	1	1	17	7
A+T	25	Murray	2001	1	PATIENT	2	2	2	2	1	2	2	2	0	0	0	1	16	7
A+T	28	Nannenga	2009	1	PATIENT	2	2	2	2	1	2	2	1	2	0	0	1	17	7
A+T	30	Raynes-Greenow	2010	1	PATIENT	2	2	2	2	1	2	2	1	0	0	0	0	14	6
A+T	32	Schroy	2011	1	PATIENT	2	2	2	2	2	2	2	1	0	0	0	0	15	7
A+T	35	Stiggelbout	2008	1	PATIENT	2	2	1	2	1	2	2	1	0	0	0	0	13	5
A+T	36	Street	1995	1	PATIENT	2	2	1	2	1	2	2	2	0	0	0	0	14	6
A+T	37	van Peperstraten	2010	1	PATIENT	2	2	2	2	2	2	0	2	0	0	0	0	14	7
A+T	38	Vodermaier	2009	1	PATIENT	2	2	2	2	1	2	2	2	0	0	0	1	16	7
T+P	41	Causarano	2015	1	PATIENT	2	2	1	2	1	2	2	2	0	0	1	1	16	6
T+P	44	Hamann	2011	1	PATIENT	2	2	2	2	1	2	0	2	0	0	0	1	14	6
T+P	47	Köpke	2014	1	PATIENT	2	2	2	2	1	2	2	2	0	0	0	1	16	7
T+P	48	Van der krieke	2013	1	PATIENT	2	2	2	2	1	2	2	1	2	0	1	2	19	7
T+P	50	Légaré	2012	1	PATIENT	2	2	2	2	1	2	2	1	0	0	0	1	15	6
T+P	52	Maranda	2014	1	PATIENT	2	2	1	2	2	0	2	1	0	0	0	0	12	5
T+P	55	Pickett	2012	1	PATIENT	2	2	0	2	2	2	2	2	0	2	1	1	18	8
T+P	58	Sheridan	2014	1	PATIENT	2	2	1	2	0	0	2	1	0	0	0	0	10	4
T+P	59	Thomson	2007	1	PATIENT	2	2	2	2	2	2	2	1	2	2	0	1	20	9
T+P	61	van Roosmalen	2004	1	PATIENT	2	2	2	2	1	2	2	2	0	0	0	1	16	7
T+P	62	Vestala	2013	1	PATIENT	2	2	1	2	1	2	2	1	0	2	0	0	15	6
P+J	64	Adarkwah	2016	1	PATIENT	2	2	1	2	2	2	2	1	0	0	0	1	15	6
P+J	65	Almario	2016	1	PATIENT	2	2	2	2	1	2	1	1	0	0	0	1	14	5
P+J	67	Barton	2016	1	PATIENT	2	2	2	2	1	1	2	1	0	0	0	1	14	5
P+J	70	Davison	2002	1	PATIENT	2	2	1	2	1	1	2	1	0	0	0	0	12	4
P+J	71	Eggly	2017	1	PATIENT	2	2	2	2	2	2	2	1	0	0	1	2	18	8
P+J	74	Hamann	2017	1	PATIENT	2	2	2	2	1	2	2	2	0	0	0	1	16	7
P+J	75	Hess	2016	1	PATIENT	2	2	2	2	2	2	2	2	2	0	0	1	19	9
P+V	76	Jouni	2017	1	PATIENT	2	2	1	2	1	2	1	1	0	0	0	1	13	4
P+V	77	Korteland	2017	1	PATIENT	2	2	2	2	1	2	2	1	2	0	0	1	17	7
P+V	78	Leblanc	2015	1	PATIENT	2	2	2	2	1	2	2	2	2	0	1	2	20	9
P+V	79	Maclachlan	2016	1	PATIENT	2	2	1	2	0	2	2	2	0	0	0	1	14	6
P+V	80	Perestelo-Pérez	2016	1	PATIENT	2	2	1	2	2	2	2	2	2	0	0	0	17	8
P+V	82	Schroy	2016	1	PATIENT	2	2	2	2	2	2	2	2	0	0	0	0	16	8
P+V	83	Smallwood	2017	1	PATIENT	2	2	1	2	1	2	2	1	2	0	0	1	16	6
P+V	85	Tol-geerdink	2016	1	PATIENT	2	2	1	2	1	2	1	1	2	0	0	0	14	5

## Sheet: Une_colonne_avc_sous-items
Extracteurs	Num	Auteurs	Title	Ans	Objectif	Groups	Group_spec	Brief_name_item_1	brief_name	Why	Material_1_item_3_1	URL_1_item_3_2	Procedures_1_item_4	Who_provided_1_item_5	Formation_exp_1_item_5	How_1_item_6	Where_1_item_7	When_1_item_8	How_much_1_item_8	duration_1_item_8	tailoring_1	modification_1	Fidelity_How_and_whom	Fidelity_Extent to which the intervention was delivered as planned	Incitative_1_non	.
A+L+T	2	Bieber	Long-term effects of a shared decision-making intervention on physician-patient interaction and outcome in fibromyalgia. A qualitative and quantitative 1 year follow-up of a randomized controlled trial	2006	In this paper we look at the long-term effects of SDM on physician– patient interaction, the decision-making process, coping behavior, and health related outcome variables.	3	BOTH	3	R	R	R	NR	R	IR	IR	NR	IR	IR	IR	IR	NR	NR	IR	IR	NR
A+L+T	4	Cooper	A randomized trial to improve patient-centered care and hypertension control in underserved primary care patients	2011	To compare the effectiveness of patientcentered interventions targeting patients and physicians with the effectiveness of minimal interventions for underserved groups.	3	BOTH	3	R	NR	R	NR	R	IR	IR	IR	IR	IR	R	NR	IR	NR	NR	NR	IR
A+L+T	13	Haskard	Physician and patient communication training in primary care: effects on participation and satisfaction	2008	To assess the effects of a communication skills training program for physicians and patients.	3	BOTH	3	R	R	IR	NR	R	NR	NR	IR	IR	R	R	R	NR	NR	NR	IR	R
A+L+T	14	Hess	The chest pain choice decision aid: a randomized trial	2012	Based on the findings reported by Kline and colleagues2,3 and previous data regarding the effect of decision aids, we designed a decision aid for use during the clinical encounter and tested its impact in low-risk patients with chest pain. We hypothesized that use of a decision aid to facilitate a patientcentered discussion would increase patient knowledge, increase engagement in decision making,…	3	BOTH	2	R	NR	R	NR	R	R	IR	IR	IR	IR	R	IR	NR	NR	NR	IR	NR
A+T	21	Leighl	Supporting treatment decision making in advanced cancer: A randomized trial of a decision aid for patients with advanced colorectal cancer considering chemotherapy	2011	In this study, we evaluated the impact of this DA on patients with advanced colorectal cancer who were considering first-line systemic therapy by using a randomized trial design	3	BOTH	3	R	NR	IR	NR	IR	IR	IR	IR	IR	NR	IR	NR	NR	NR	NR	NR	NR
A+T	22	Loh	The effects of a shared decision-making intervention in primary care of depression: a cluster-randomized controlled trial	2007	The aim of this study was to assess, if patient participation in decision-making via a shared decision-making intervention leads to improved treatment adherence, satisfaction, and clinical outcome without increasing consultation time.	3	BOTH	3	R	NR	R	IR	R	IR	IR	IR	IR	IR	R	R	NR	NR	NR	IR	NR
A+T	24	Mullan	The diabetes mellitus medication choice decision aid: a randomized trial	2009	To evaluate the efficacy of this tool in the care of patients with type 2 diabetes mellitus, we conducted a cluster randomized pilot trial in primary care. Specifically, we sought (1) to determine the ability of the decision aid to promote patient involvement in choosing antihyperglycemic agents and (2) to evaluate the effects of this strategy on medication adherence and patient outcomes compared…	3	BOTH	2	R	R	R	R	R	R	IR	IR	IR	R	R	IR	NR	NR	IR	IR	NR
A+T	27	Myers	Mediated decision support in prostate cancer screening: a randomized controlled trial of decision counselling	2011	This randomized trial was conducted to assess the impact of a mediated decision support intervention on primary care patient prostate cancer screening knowledge, decisional conflict, informed decision making (IDM), and screening.	3	BOTH	3	R	NR	IR	NR	R	R	IR	R	IR	IR	R	IR	NR	NR	NR	IR	NR
A+T	31	Roter	The impact of patient and physician computer mediated communication skill training on reported communication and patient satisfaction	2012	The objective was to evaluate parallel patient and physician computer-mediated communication skill training on participants’ report of skill use and patient satisfaction.	3	BOTH	3	R	NR	R	NR	R	R	IR	R	IR	IR	NR	IR	R	NR	NR	NR	R
A+T	39	Wetzels	A consultation leaflet to improve an older patient's involvement in general practice care: a randomized trial	2005	To evaluate the effects of a programme to enhance the involvement of older patients in their consultations in general practice.	3	BOTH	3	R	NR	IR	IR	R	IR	IR	IR	IR	IR	R	IR	NR	NR	NR	NR	NR
T+P	40	Branda	Shared decision making for patients with type 2 diabetes: a randomized trial in primary care	2013	Thus, the objective of this study was to evaluate, in a cluster-randomized practical trial enrolling nonacademic and rural primary care practices and their patients with type 2 diabetes, the impact of patient decision aids vs. usual care on decision making measures, metabolic control and medication adherence.	3	BOTH	2	R	NR	R	IR	IR	R	NR	R	IR	IR	R	NR	IR	NR	IR	IR	NR
T+P	42	Cooper	Comparative Effectiveness of Standard versus Patient-Centered Collaborative Care Interventions for Depression among African Americans in Primary Care Settings: The BRIDGE Study	2013	To compare the effectiveness of standard and patient-centered, culturally tailored collaborative care (CC) interventions for African American patients with major depressive disorder (MDD) over 12 months of follow-up.	3	BOTH	3	R	NR	R	NR	R	R	IR	R	IR	IR	R	IR	IR	NR	NR	IR	R
T+P	43	Feng	Physician Communication Regarding Prostate Cancer Screening: Analysis of Unannounced Standardized Patient Visits	2013	The present study aimed to explore physician behaviors during an unannounced standardized patient encounter that was part of a randomized controlled trial to educate physicians using a prostate cancer screening, interactive, Web-based module.	3	BOTH	3	R	NR	R	R	IR	NR	NR	R	IR	IR	R	IR	NR	NR	NR	IR	NR
T+P	49	LeBlanc	Shared Decision Making for Antidepressants in Primary Care A Cluster Randomized Trial	2015	Estimate the effect of DMC on quality of the decision‐making process and depression outcomes.	3	BOTH	3	R	NR	R	IR	R	R	IR	R	IR	R	R	IR	NR	NR	IR	IR	NR
T+P	51	Maindal	Research: Educational and Psychological Issues Effect of a participant-driven health education programme in primary care for people with hyperglycaemia detected by screening: 3-year results from the Ready to Act randomized controlled trial (nested within the ADDITION-Denmark study)	2014	To assess whether a 12-week participant-driven health education programme offered to individuals with screening-detected hyperglycaemia in Danish primary care would lead to improvements in cardiovascular risk factors, health behaviour and patient-reported outcomes after 3 years	3	BOTH	3	R	NR	IR	NR	R	R	IR	IR	IR	NR	IR	R	IR	NR	NR	IR	IR
T+P	53	Härter	Shared Decision Making and the Use of Decision Aids	2015	This study therefore aimed to evaluate the efficacy of a specific training program on shared decision making for physicians working in oncology.	3	BOTH	3	R	NR	R	IR	R	IR	IR	IR	IR	IR	R	IR	NR	NR	NR	IR	NR
T+P	54	Mathers	Clinical effectiveness of a patient decision aid to improve decision quality and glycaemic control in people with diabetes making treatment choices: a cluster randomised controlled trial (PANDAs) in general practice	2012	To determine the effectiveness of a patient decision aid (PDA) to improve decision quality and glycaemic control in people with diabetes making treatment choices using a cluster randomised controlled trial (RCT).	3	BOTH	2	R	NR	R	NR	R	IR	IR	IR	IR	IR	R	IR	NR	NR	NR	IR	IR
T+P	56	Rise	The short-term effect on alliance and satisfaction of using patient feedback scales in mental health out-patient treatment. A randomised controlled trial	2012	The main aim was to investigate the effect of using two brief feedback scales in mental health out-patient treatment six weeks after starting treatment, compared to treatment as usual.	3	BOTH	3	R	NR	R	NR	R	R	R	IR	IR	IR	R	R	NR	NR	NR	IR	IR
T+P	57	Sheridan	Shared decision making for prostate cancer screening: the results of a combined analysis of two practice-based randomized controlled trials	2012	The objective of this study is to 1) examine the effects of a prostate cancer screening intervention to promote SDM and 2) determine whether framing prostate information in the context of other clearly beneficial men’s health services affects decisions.	3	BOTH	3	R	NR	IR	NR	R	IR	IR	IR	IR	IR	R	R	NR	NR	NR	NR	NR
T+P	63	Wilkes	Pairing Physician Education With Patient Activation to Improve Shared Decisions in Prostate Cancer Screening: A Cluster Randomized Controlled Trial	2013	In the current RCT we tested whether educating primary care patients and activating their patients to discuss prostate cancer screening, in comparison with both usual practice and physician education alone, had a synergistic effect on (1) perceived shared decision making, (2) rates of discussions about prostate cancer screening, and (3) final physician recommendations for prostate cancer screenin…	3	BOTH	3	R	NR	R	NR	R	R	IR	R	IR	IR	IR	R	NR	NR	NR	IR	R
P+J	69	Coylewright	PCI Choice Decision Aid for Stable Coronary Artery Disease A Randomized Trial	2016	We conducted a randomized trial to assess the impact of the PCI Choice DA compared with usual care when there is a choice between PCI and optimal medical therapy.	3	BOTH	2	R	NR	R	IR	R	IR	IR	R	IR	IR	R	IR	IR	NR	IR	IR	NR
P+J	72	Epstein	Effect of a Patient-Centered Communication Intervention on Oncologist-Patient Communication, Quality of Life, and Health Care Utilization in Advanced Cancer The VOICE Randomized Clinical Trial	2017	To determine whether a combined intervention involving oncologists, patients with advanced cancer, and caregivers would promote patient-centered communication, and to estimate intervention effects on shared understanding, patient-physician relationships, QOL, and aggressive treatments in the last 30 days of life.	3	BOTH	3	R	NR	R	NR	R	R	R	R	IR	IR	R	R	NR	NR	IR	IR	R
P+J	73	Fiks	Parent-Reported Outcomes of a Shared Decision-Making Portal in Asthma: A Practice-Based RCT	2015	This study evaluated the feasibility, acceptability, and impact of MyAsthma, an EHR-linked patient portal supporting shared decision-making for pediatric asthma.	3	BOTH	2	R	NR	R	NR	IR	R	NR	IR	IR	NR	IR	NR	IR	NR	NR	IR	NR
P+V	84	Tai-Seale	Enhancing Shared Decision Making Through Carefully Designed Interventions That Target Patient And Provider Behavior	2016	We then conducted a pilot study to examine its efficacy compared to an existing intervention, Ask Share Know (ASK), which targets mainly patients’ behavior.23 The goals of the pilot were to design a novel intervention, compare it with ASK, and obtain preliminary data to guide the design of a large-scale comparative effectiveness study.	3	BOTH	2	R	NR	R	IR	R	IR	IR	IR	IR	IR	R	IR	IR	NR	IR	IR	NR
P+V	86	Warner	Decision Aid for Cigarette Smokers Scheduled for Elective Surgery	2015	The study goal was to develop and test a decision aid for use by clinicians in discussion options for changing smoking behavior before and after elective surgery.	3	BOTH	3	R	NR	R	NR	R	R	IR	IR	IR	IR	R	IR	NR	NR	IR	IR	NR
P+V	87	Wolderslund	Digital audio recordings improve the outcomes of patient consultations: A randomised cluster trial	2017	To investigate the effects on patients’ outcome of the consultations when provided with: a Digital Audio Recording (DAR) of the consultation and a Question Prompt List (QPL).	3	BOTH	3	R	NR	IR	IR	IR	IR	NR	IR	IR	IR	IR	NR	NR	NR	NR	IR	NR
A+L+T	7	Deinzer	Is a shared decision-making approach effective in improving hypertension management?	2009	The authors assessed whether patient empowerment in the management of hypertension improved more with the practice of shared decision making (SDM) than by education programs.	3	BOTH	3	R	NR	NR	NR	R	IR	IR	NR	IR	IR	IR	NR	NR	NR	NR	NR	NR
A+L+T	12	Hamann	Shared decision making and long-term outcome in schizophrenia treatment	2007	The aim of the present analysis was to study whether shared decision making (SDM) in antipsychotic drug choice would influence long-term outcome.	3	BOTH	3	R	R	R	NR	R	IR	IR	NR	IR	IR	IR	NR	NR	NR	NR	NR	NR
A+L+T	3	Butow	Cancer consultation preparation package: changing patients but not physicians is not enough	2004	This study evaluated a cancer consultation preparation package (CCPP) designed to facilitate patient involvement in the oncology consultation.	1	PATIENT	2	R	NR	R	NR	R	R	NR	R	R	R	R	NR	NR	NR	NR	IR	NR
A+L+T	5	Davison	Empowerment of men newly diagnosed with prostate cancer	1997	The purpose of this study was to explore the hypothesis that assisting men with prostate cancer to obtain information would enable them to assume a more active role in treatment decision making and decrease their levels of anxiety and depression.	1	PATIENT	3	R	NR	R	NR	R	R	NR	IR	R	R	R	NR	NR	NR	NR	NR	NR
A+L+T	6	Deen	The impact of different modalities for activating patients in a community health center setting	2012	For the current study we tested the effectiveness of a generally activating decision aid developed by the Foundation for Informed Decision Making [33] in changing levels of patient activation and decision self-efficacy, measured respectively by the PAM and the decision self-efficacy (DSE) scale	1	PATIENT	3	R	NR	R	NR	R	NR	NR	NR	R	R	NR	IR	NR	NR	NR	NR	R
A+L+T	8	Deschamps	Impact of pharmacist consultation versus a decision aid on decision making regarding hormone replacement therapy	2004	To compare the effects of pharmacist consultation versus a decision aid on women’s decisional conflict regarding use of hormone replacement therapy (HRT) and subsequent satisfaction with the decision-making process.	1	PATIENT	3	R	NR	R	NR	R	R	R	R	R	R	R	IR	NR	NR	NR	IR	NR
A+L+T	9	Dolan	Randomized controlled trial of a patient decision aid for colorectal cancer screening	2002	To conduct a pilot test of a decision aid designed to help patients choose among currently recommended colorectal cancer screening programs.	1	PATIENT	3	R	NR	NR	NR	R	R	NR	R	R	R	R	R	NR	NR	NR	IR	R
A+L+T	15	Kasper	Informed shared decision making about immunotherapy for patients with multiple sclerosis (ISDIMS): a randomized controlled trial	2008	To evaluate the effects of an evidence-based patient decision aid (DA) on multiple sclerosis (MS) immunotherapy	1	PATIENT	1	R	R	R	NR	R	NR	NR	NR	R	NR	NR	NR	NR	NR	NR	NR	NR
A+L+T	16	Krist	Patient education on prostate cancer screening and involvement in decision making	2007	We sought to evaluate whether previsit educational decision aids facilitate shared decision making.	1	PATIENT	3	R	R	R	R	R	NR	NR	R	R	R	R	NR	NR	NR	IR	IR	NR
A+L+T	18	Lalonde	Evaluation of a decision aid and a personal risk profile in community pharmacy for patients considering options to improve cardiovascular health: the OPTIONS pilot study.	2006	In a pilot study, we assessed the feasibility and relevance of providing pharmacist consultation supplemented by a DA or a PRP to community patients initiating or already receiving pharmacotherapy for hypertension or dyslipidaemia. We also collected preliminary data on the clinical effectiveness of these interventions.	1	PATIENT	3	R	R	R	R	R	R	R	R	IR	R	R	NR	NR	NR	NR	NR	NR
A+L+T	19	Landrey	Shared decision making in prostate-specific antigen testing: the effect of a mailed patient flyer prior to an annual exam	2012	The authors evaluated the effect of a mailed low-literacy informational patient flyer about the PSA test on measures of shared decision making	1	PATIENT	3	R	NR	R	NR	R	NR	NR	R	R	R	R	NR	NR	NR	IR	IR	NR
A+T	23	Montori	Use of a decision aid to improve treatment decisions in osteoporosis: the osteoporosis choice randomized trial	2011	We have developed the Osteoporosis Choice decision aid following a previously reported approach for decision aids in general and of this one in particular. This study sought to evaluate its efficacy when used in the primary care of postmenopausal women at risk for osteoporotic fractures	1	PATIENT	2	R	NR	R	R	R	R	NR	R	R	R	R	R	NR	NR	IR	IR	NR
A+T	25	Murray	Randomised controlled trial of an interactive multimedia decision aid on benign prostatic hypertrophy in primary care	2001	To determine whether a decision aid on hormone replacement therapy influences decision making and health outcomes.	1	PATIENT	3	R	NR	R	R	R	R	NR	R	R	R	R	R	NR	NR	NR	IR	NR
A+T	28	Nannenga	A treatment decision aid may increase patient trust in the diabetes specialist. The Statin Choice randomized trial	2009	Here, we report on the extent to which use of this treatment decision aid in patients with type 2 diabetes improved their trust in a specialty provider, a pre-specified secondary endpoint. We also examined the association between trust and other variables to begin to elucidate determinants of trust.	1	PATIENT	2	R	NR	R	R	R	R	NR	R	R	R	R	NR	R	NR	NR	IR	NR
A+T	30	Raynes-Greenow	Assisting informed decision making for labour analgesia: a randomised controlled trial of a decision aid for labour analgesia versus a pamphlet	2010	We developed a decision aid for labour analgesia for primiparous women planning a vaginal delivery. The aim of the decision aid was to reduce decisional conflict (uncertainty regarding which option to use)[15], increase labour analgesia knowledge, without increasing anxiety and increase satisfaction with decision making in regards to labour analgesia. We tested the effectiveness of the decision a…	1	PATIENT	2	R	R	R	R	R	R	NR	R	R	R	R	IR	NR	NR	NR	NR	R
A+T	32	Schroy	The impact of a novel computer-based decision aid on shared decision making for colorectal cancer screening: a randomized trial	2011	Our objective was to assess the effectiveness of a novel decision aid on SDM in the primary care setting.	1	PATIENT	2	R	NR	R	R	R	R	R	R	R	R	R	NR	NR	NR	NR	NR	NR
A+T	35	Stiggelbout	The impact of individualized evidence-based decision support on aneurysm patients' decision making, ideals of autonomy, and quality of life	2008	The authors present a randomized trial studying the effect of an individualized evidence-based brochure (IB) on patients’ autonomous behavior, patients’ ideals of autonomy, and quality of life.	1	PATIENT	3	R	NR	R	NR	R	R	NR	R	R	R	R	NR	NR	NR	NR	NR	NR
A+T	36	Street	Increasing patient involvement in choosing treatment for early breast cancer	1995	First, we assessed the relative effectivenessof two preconsultation educational interventions, printed material versus an interactive multimedia program, aimed at increasing patient involvement in consultations to choose treatment for breast cancer. Second, we examined the relative influence of two variables potentially affecting how a patient communicateswith a doctor:the patient’s communicative…	1	PATIENT	3	R	NR	R	NR	R	IR	NR	R	R	R	R	R	NR	NR	NR	NR	NR
A+T	37	van Peperstraten	The effect of a multifaceted empowerment strategy on decision making about the number of embryos transferred in in vitro fertilisation: randomised controlled trial	2010	To evaluate the effects of a multifaceted empowerment strategy on the actual use of single embryo transfer after in vitro fertilisation.	1	PATIENT	3	R	NR	R	R	R	R	R	R	NR	R	R	R	NR	NR	NR	NR	R
A+T	38	Vodermaier	Contextual factors in shared decision making: a randomised controlled trial in women with a strong suspicion of breast cancer	2009	Therefore, the aim of this study was to examine the impact of a decision aid intervention in breast cancer inpatients in Germany.	1	PATIENT	3	R	NR	R	R	R	R	NR	R	R	R	R	R	NR	NR	NR	IR	NR
T+P	41	Causarano	Pre-consultation educational group intervention to improve shared decision-making for postmastectomy breast reconstruction: a pilot randomized controlled trial	2015	The aim of this pilot study was to determine feasibility, treatment effect estimates, and variance to inform the primary and secondary outcomes for a full-scale RCT.	1	PATIENT	3	R	NR	NR	R	R	R	NR	R	R	R	R	R	NR	NR	IR	IR	NR
T+P	44	Hamann	How to Speak to Your Psychiatrist”: Shared Decision-Making Training for Inpatients With Schizophrenia	2011	This study evaluated a new intervention	1	PATIENT	3	R	NR	R	R	R	R	NR	R	NR	R	R	R	NR	NR	NR	IR	NR
T+P	47	Köpke	Evidence-based patient information programme in early multiple sclerosis: a randomised controlled trial	2014	To evaluate the efficacy of an evidencebased patient information programme aiming to increase informed choice in patients with early multiple sclerosis (MS).	1	PATIENT	3	R	NR	R	R	R	R	NR	R	R	R	R	R	NR	NR	NR	IR	NR
T+P	48	Van der krieke	A Web-Based Tool to Support Shared Decision Making for People With a Psychotic Disorder: Randomized Controlled Trial and Process Evaluation	2013	This study reports the outcome of a randomized controlled trial and process evaluation of a Web-based intervention to facilitate shared decision making for people with psychotic disorders.	1	PATIENT	3	R	NR	R	R	R	R	NR	R	R	R	R	NR	R	NR	IR	R	R
T+P	50	Légaré	Impact of DECISION + 2 on patient and physician assessment of shared decision making implementation in the context of antibiotics use for acute respiratory infections	2012	We evaluated the impact of DECISION + 2 on SDM implementation as assessed by patients and physicians, and on physicians’ intention to engage in SDM.	1	PATIENT	2	R	NR	R	R	R	R	NR	R	R	R	R	NR	NR	NR	NR	IR	NR
T+P	52	Maranda	Response to a Patient Activation Intervention among Spanish-speaking Patients at a Community Health Center in New York City	2014	The current study evaluates the impact of an intervention—the Patient Activation Intervention (PAI) which the authors developed with colleagues from the Right Question Institute	1	PATIENT	3	R	NR	NR	R	R	R	R	NR	R	NR	R	R	NR	NR	NR	NR	R
T+P	55	Pickett	Consumer Empowerment and Self-Advocacy Outcomes in a Randomized Study of Peer-Led Education	2012	This study examined the effectiveness of the Building Recovery of Individual Dreams and Goals (BRIDGES) peer-led education intervention in empowering mental health consumers to become better advocates for their own care.	1	PATIENT	1	R	NR	NR	NR	R	R	R	R	R	R	R	R	NR	R	IR	IR	R
T+P	58	Sheridan	The effect of a decision aid intervention on decision making about coronary heart disease risk reduction: secondary analyses of a randomized trial	2014	In this paper, we report on the secondary outcomes of a randomized trial of a CHD adherence intervention. We also examine intent for CHD risk reduction across the various components of the decision aid (education, values clarification, and coaching to discuss CHD risk reduction with the provider) and report on patients’ use and overall perceptions of the decision aid.	1	PATIENT	3	R	NR	R	NR	R	NR	NR	NR	R	R	R	NR	NR	NR	NR	NR	NR
T+P	59	Thomson	A patient decision aid to support shared decision-making on anti-thrombotic treatment of patients with atrial fibrillation: randomised controlled trial	2007	To determine the efficacy of a computerised decision aid in patients with atrial fibrillation making decisions on whether to take warfarin or aspirin therapy.	1	PATIENT	3	R	NR	R	R	R	R	R	R	R	NR	R	R	R	R	NR	IR	NR
T+P	61	van Roosmalen	Randomized Trial of a Shared Decision-Making Intervention Consisting of Trade-Offs and Individualized Treatment Information for BRCA1/2 Mutation Carriers	2004	To evaluate a shared decision-making intervention (SDMI) for BRCA1/2 mutation carriers who have to make a choice between screening and prophylactic surgery for breasts and/or ovaries.	1	PATIENT	3	R	NR	R	R	R	R	IR	R	R	R	R	R	NR	NR	NR	IR	NR
T+P	62	Vestala	Can Participation in Documentation Influence Experiences of Involvement in Care Decision-Making?	2013	This study investigates whether participation in nursing documentation influences patient participation in care decision-making, mastery, self-esteem, empowerment and depressive feelings among adult in-patients with chronic disease.	1	PATIENT	3	R	NR	R	NR	R	R	NR	R	R	R	IR	NR	NR	R	NR	NR	NR
P+J	64	Adarkwah	Time-to-event versus ten-year-absolute-risk in cardiovascular risk prevention – does it make a difference? Results from the Optimizing-Risk-Communication (OptRisk) randomized-controlled trial	2016	We aim to compare the new TTE illustration with the established emoticons looking at the degree of SDM in the consultation process and various secondary outcomes, amongst others the decisional conflict and accessibility. Additionally, we closely look at age-dependent differences to figure out if the hypothesis mentioned above regarding a potential advantage of a lifetime risk illustration in youn…	1	PATIENT	2	R	NR	R	NR	R	R	R	R	R	R	R	NR	NR	NR	NR	IR	R
P+J	65	Almario	Impact of National Institutes of Health Gastrointestinal PROMIS® Measures in Clinical Practice: Results of a Multicenter Controlled Trial	2016	We aimed to compare the impact of gastrointestinal (GI) PROMIS measures vs. usual care on patient outcomes	1	PATIENT	1	R	NR	R	R	R	R	NR	R	IR	R	R	NR	NR	NR	NR	IR	NR
P+J	67	Barton	Use of Low-Literacy Decision Aid to Enhance Knowledge and Reduce Decisional Conflict Among a Diverse Population of Adults With Rheumatoid Arthritis: Results of a Pilot Study	2016	Our objective was to pilot a low-literacy medication guide and decision aid to facilitate patient-clinician conversations about RA medications.	1	PATIENT	2	R	NR	R	R	R	IR	R	IR	R	R	R	NR	NR	NR	NR	IR	NR
P+J	70	Davison	Feasibility of Using a Computer-assisted Intervention to Enhance the Way Women With Breast Cancer Communicate With Their Physicians	2002	This study was conducted to evaluate the feasibility of using a computer intervention to enhance communication between healthcare professionals and women with breast cancer	1	PATIENT	3	R	NR	R	NR	R	R	NR	IR	R	R	R	IR	NR	NR	NR	NR	NR
P+J	71	Eggly	Randomized trial of a question prompt list to increase patient active participation during interactions with black patients and their oncologists	2017	We evaluated an intervention designed to increase patient active participation and other communication-related outcomes during interactions between Black patients and non-Black oncologists.	1	PATIENT	2	R	NR	R	R	R	R	R	R	R	R	R	NR	NR	NR	IR	R	R
P+J	74	Hamann	Training patients with schizophrenia to share decisions with their psychiatrists: a randomized-controlled trial	2017	With regard to the promising results from existing research it was the aim of the present trial to test the hypothesis that an SDM-training for inpatients suffering from schizophrenia would improve their long-term adherence. Secondary outcomes were patients’ attitudes towards decision-making and their communicative behavior in the consultation.	1	PATIENT	3	R	NR	R	R	R	R	NR	R	R	R	R	R	NR	NR	NR	IR	NR
P+J	75	Hess	Shared decision making in patients with low risk chest pain: prospective randomized pragmatic trial	2016	To compare the effectiveness of shared decision making with usual care in choice of admission for observation and further cardiac testing or for referral for outpatient evaluation in patients with possible acute coronary syndrome.	1	PATIENT	2	R	NR	R	R	R	R	R	R	R	R	R	R	R	NR	NR	IR	NR
P+V	76	Jouni	Shared decision-making following disclosure of coronary heart disease genetic risk: results from a randomized clinical trial	2017	We assessed whether disclosure of genetic risk for CHD influenced SDM and physician visit satisfaction in the Myocardial Infarction GENES (MI-GENES) study. MI-GENES is a randomized controlled trial to assess the effect of disclosing CHD genetic risk on low-density lipo­protein cholesterol (LDL-C levels).	1	PATIENT	2	R	NR	IR	R	R	R	NR	R	IR	R	R	IR	NR	NR	NR	IR	NR
P+V	77	Korteland	Does the Use of a Decision Aid Improve Decision Making in Prosthetic Heart Valve Selection? A Multicenter Randomized Trial	2017	A multicenter randomized controlled trial was conducted to assess whether use of the patient decision aid results in optimization of shared decision making in prosthetic heart valve selection.	1	PATIENT	3	R	NR	R	R	R	R	NR	R	R	R	R	NR	R	NR	NR	IR	NR
P+V	78	Leblanc	Encounter Decision Aid vs. Clinical Decision Support or Usual Care to Support Patient-Centered Treatment Decisions in Osteoporosis: The Osteoporosis Choice Randomized Trial II	2015	Consequently, we sought to determine the effect of the Osteoporosis Choice decision aid compared to usual care with and without the FRAX fracture risk calculator on patient knowledge, decisional conflict, involvement in the decision making process, decision to start medication, adherence to bisphosphonates, acceptability, and satisfaction with the decisionmaking process.	1	PATIENT	2	R	NR	R	R	R	R	NR	R	R	R	R	R	R	NR	IR	R	NR
P+V	79	Maclachlan	Evaluating the effectiveness of patient education and empowerment to improve patient–provider interactions in antiretroviral therapy clinics in Namibia	2016	The aim of our research, therefore, was to determine the effects of patient education and empowerment training on patient–doctor interactions during medical consultations in four ART clinics in Namibia.	1	PATIENT	3	R	NR	IR	NR	R	NR	NR	R	R	R	R	R	NR	NR	NR	IR	R
P+V	80	Perestelo-Pérez	Effect of the statin choice encounter decision aid in Spanish patients with type 2 diabetes: A randomized trial	2016	We aimed to assess the efficacy of this DA, compared to usual primary care, in Spanish patients with type 2 diabetes.	1	PATIENT	2	R	NR	R	NR	R	R	R	R	R	R	R	R	R	NR	NR	NR	NR
P+V	82	Schroy	Risk Stratification and Shared Decision Making for Colorectal Cancer Screening: A Randomized Controlled Trial	2016	Hence, the overall objective of this study was to determine whether risk stratification for ACN influences provider decision making when considering patient preferences within the context of SDM. More specifically, we wanted to test the hypothesis that providers who incorporate risk estimates of ACN in their decision making are more likely to comply with patient preferences for options other than…	1	PATIENT	3	R	NR	R	R	R	R	R	R	R	R	R	R	NR	NR	NR	NR	NR
P+V	83	Smallwood	A pilot randomized controlled trial of a decision aid with tailored fracture risk tool delivered via a patient portal	2017	We aimed to determine the feasibility and potential efficacy of a patient portal-based osteoporosis decision aid (DA).	1	PATIENT	2	R	NR	R	NR	R	R	NR	R	R	R	R	NR	R	NR	NR	IR	NR
P+V	85	Tol-geerdink	Does a decision aid for prostate cancer affect different aspects of decisional regret, assessed with new regret scales? A randomized, controlled trial	2016	To develop and validate new regret scales and examine whether a decision aid affects different aspects of regret in the treatment choice for prostate cancer.	1	PATIENT	3	R	NR	R	NR	R	R	NR	R	IR	R	R	NR	R	NR	NR	NR	NR
A+L+T	1	Bernhard	Communication about standard treatment options and clinical trials: Can we teach doctors new skills to improve patient outcomes?	2011	This report focuses on patient outcomes from our trial and discusses methodological issues relevant to trials on SDM interventions. Doctor outcomes will be presented elsewhere	2	PDS	3	R	NR	R	NR	R	R	R	R	IR	NR	R	IR	NR	NR	NR	IR	NR
A+L+T	10	Elwyn	Patient-based outcome results from a cluster randomized trial of shared decision making skill development and use of risk communication aids in general practice	2004	Our aim was to evaluate the effects of training GPs in SDM, and the use of simple risk communication aids in general practice, on patient-based outcomes.	2	PDS	3	R	R	R	NR	R	R	NR	IR	IR	NR	R	NR	NR	NR	NR	IR	NR
A+L+T	11	Fossli	Effectiveness of a short course in clinical communication skills for hospital doctors: Results of a crossover randomized controlled trial	2011	To test the hypothesis that a 20-h communication skills course based on the Four Habits model can improve doctor–patient communication among hospital employed doctors across specialties	2	PDS	3	R	NR	NR	NR	R	R	R	R	IR	NR	R	R	R	NR	NR	IR	NR
A+L+T	17	Krones	Satisfaction of patients and primary care physicians with shared decision making	2008	The authors evaluated whether both patients’ and physicians’ satisfaction ratings differ between an intervention group and a control group within a structured tool for cardiovascular prevention (ARRIBA-Herz).	2	PDS	1	R	R	R	R	R	R	IR	R	IR	NR	R	R	NR	NR	NR	IR	NR
A+L+T	20	Légaré	Training family physicians in shared decision-making to reduce the overuse of antibiotics in acute respiratory infections: a cluster randomized trial	2012	In the current study, we evaluated its effect on the proportion of patients who decided to use antibiotics for acute respiratory infections after physician consultation.	2	PDS	2	R	NR	R	R	R	R	R	R	IR	NR	R	R	NR	NR	NR	IR	NR
A+T	26	Murray	Skills training to support patients considering place of end-of-life care: a randomized control trial	2010	To evaluate the effect of a program to train clinicians to support patients making decisions about place of end-of-life care.	2	PDS	1	R	R	NR	NR	R	R	R	R	IR	IR	R	NR	NR	NR	NR	IR	NR
A+T	29	O'Cathain	Use of evidence based leaflets to promote informed choice in maternity care: randomised controlled trial in everyday practice	2002	To assess the effect of leaflets on promoting informed choice in women using maternity services.	2	PDS	3	R	NR	R	NR	IR	NR	NR	NR	IR	NR	R	R	NR	NR	NR	IR	NR
A+T	33	Shepherd	Three questions that patients can ask to improve the quality of information physicians give about treatment options: a cross-over trial	2011	To test the effect of three questions (what are my options? what are the benefits and harms? and how likely are these?), on information provided by physicians about treatment options.	2	PDS	3	R	NR	R	NR	R	R	R	R	IR	R	R	NR	NR	NR	NR	IR	R
A+T	34	Stacey	Randomized controlled trial of the effectiveness of an intervention to implement evidence-based patient decision support in a nursing call centre.	2006	We evaluated the effect of an intervention on call centre nurses’ knowledge of decision support and skills in coaching callers facing value-sensitive health decisions.	2	PDS	3	R	NR	R	IR	R	IR	IR	R	IR	NR	R	R	NR	NR	NR	IR	NR
T+P	45	Kennedy	Implementation of self management support for long term conditions in routine primary care settings: cluster randomised controlled trial	2013	To determine the effectiveness of an intervention to enhance self management support for patients with chronic conditions in UK primary care.	2	PDS	1	R	NR	R	NR	R	R	NR	R	IR	NR	R	R	NR	NR	NR	IR	NR
T+P	46	Koerner	A multicentre clusterrandomized controlled study to evaluate a train-the-trainer programme for implementing internal and external participation in medical rehabilitation	2013	The aim of the present study was to evaluate the effect of the self-compiled train-the-trainer programme ‘Fit for Shared Decision-Making’ on external and internal participation. Our research questions were as follows.	2	PDS	3	R	NR	R	R	R	R	R	NR	IR	NR	R	R	NR	NR	NR	IR	NR
T+P	60	Tinsel	Shared decision-making in antihypertensive therapy: a cluster randomised controlled trial	2013	The aim of this study was to implement an evaluated SDM training programme [26] for GPs within the context of hypertension treatment, and to answer the following research questions: Does the SDM training for GPs (1) enhance patients’ perceived participation and (2) lower the BP values of patients?	2	PDS	3	R	NR	R	NR	R	NR	NR	NR	IR	NR	R	R	NR	NR	NR	IR	NR
P+J	66	Ampe	Advance care planning for nursing home residents with dementia: Influence of ‘we DECide’ on policy and practice	2017	This study had two aims. The first aim was to evaluate the influence of the intervention ‘we DECide – Discussing End-of-life Choices’ on the policy and actual practice of ACP in nursing home dementia care units. More specifically this study aimed at piloting the 'we DECide' intervention with respect to its influence on nursing home staff’s views on the policy of ACP in the dementia care unit, and…	2	PDS	2	R	NR	R	NR	R	R	R	R	IR	NR	R	R	NR	NR	NR	NR	NR
P+J	68	Cox	A Family-Centered Rounds Checklist, Family Engagement, and Patient Safety: A Randomized Trial	2017	In this cluster randomized trial, we assessed the impact of our FCR checklist intervention on: (1) performance of checklist elements, (2) family engagement in talk that builds relationships, shares information, or facilitates decision-making, and (3) parent perceptions of the patient safety climate in our children’s hospital.	2	PDS	2	R	NR	R	R	R	NR	NR	NR	IR	NR	R	R	NR	NR	NR	NR	NR
P+V	81	Sanders	Does training general practitioners result in more shared decision making during consultations?	2017	This study aims to determine whether GPs trained in SDM and reinforcing patients’ treatment expectations showed more trained behaviour during their consultations than untrained GPs.	2	PDS	3	R	NR	R	NR	R	R	R	R	IR	NR	R	R	R	NR	NR	IR	NR
